# Supplementary material for: Porous superparamagnetic activated carbon from biomass: Adsorption behaviour and regeneration performance for 2,4-dichlorophenoxyacetic acid removal
Source: PLoS One. 2026 Jul 17;21(7):e0353663. doi: 10.1371/journal.pone.0353663 (PMC13378984; doi:10.1371/journal.pone.0353663)
Supplement: S1 Data — (XLSX) [file pone.0353663.s001.xlsx]

## Sheet: Raw data for Fig 2a
XRD Spectra
Before adsorption		After adsorption
2theta	Intensity	2theta	Intensity
10	341	10	352
10.026	362.797	10.026	325.223
10.052	300.985	10.052	336.972
10.078	329.207	10.078	337.18
10.104	378.493	10.104	356.772
10.13	324.217	10.13	352.684
10.156	339.262	10.156	342.699
10.182	364.485	10.182	359.413
10.208	357.244	10.208	333.201
10.234	333.126	10.234	358.686
10.26	326.316	10.26	366.622
10.286	355.108	10.286	358.186
10.312	347.839	10.312	332.235
10.338	355.63	10.338	341.048
10.364	341.362	10.364	355.226
10.39	340.961	10.39	338.508
10.416	326	10.416	364.29
10.442	342.9	10.442	344.329
10.468	347.784	10.468	342.971
10.494	335.251	10.494	347.554
10.52	357.237	10.52	347.985
10.546	346.243	10.546	337.972
10.572	368.204	10.572	351.515
10.598	354.985	10.598	331.955
10.624	339.058	10.624	334.806
10.65	341.862	10.65	348.936
10.676	331.401	10.676	330.494
10.702	349.678	10.702	323.678
10.728	372.981	10.728	341.201
10.754	371.113	10.754	330.304
10.78	359.745	10.78	343.33
10.806	360.919	10.806	353.703
10.832	366	10.832	331.985
10.858	347.561	10.858	325.713
10.884	351.586	10.884	337.568
10.91	347.862	10.91	346.281
10.936	334.93	10.936	324.365
10.962	370.186	10.962	332.439
10.988	349.916	10.988	341.711
11.014	349.634	11.014	339.07
11.04	366.256	11.04	340.249
11.066	327.694	11.066	336.394
11.092	371.745	11.092	329.48
11.118	351.493	11.118	334.453
11.144	365.291	11.144	325.264
11.17	335.375	11.17	364.375
11.196	357.496	11.196	338.345
11.222	345.24	11.222	313.594
11.248	376.325	11.248	369.546
11.274	377.239	11.274	340.137
11.3	363.861	11.3	328.553
11.326	366.839	11.326	347.151
11.352	376.755	11.352	344.094
11.378	371.03	11.378	312.171
11.404	360.503	11.404	339.957
11.43	395.507	11.43	337.46
11.456	321.32	11.456	351.099
11.482	348.992	11.482	352.231
11.508	384.312	11.508	339.788
11.534	342.319	11.534	317.319
11.56	389.218	11.56	317.743
11.586	350.444	11.586	305.036
11.612	360.468	11.612	324.142
11.638	365.264	11.638	334.371
11.664	344.154	11.664	350.983
11.69	324.833	11.69	334.395
11.716	378.373	11.716	325.869
11.742	364.594	11.742	341.22
11.768	355.07	11.768	310.237
11.794	359.5	11.794	317.443
11.82	348.944	11.82	328.804
11.846	378.685	11.846	291.624
11.872	372.424	11.872	308.113
11.898	372.093	11.898	298.354
11.924	349.661	11.924	321.827
11.95	366.381	11.95	346.492
11.976	381.702	11.976	344.705
12.002	358.191	12.002	321.786
12.028	343.618	12.028	326.115
12.054	351.466	12.054	316.527
12.08	352.032	12.08	322.514
12.106	356.117	12.106	338.358
12.132	350.23	12.132	341.071
12.158	340.174	12.158	322.059
12.184	349.605	12.184	320.807
12.21	348.525	12.21	333.948
12.236	359.482	12.236	324.493
12.262	371.732	12.262	319.793
12.288	367.089	12.288	302.457
12.314	352.948	12.314	309.433
12.34	355.264	12.34	315.931
12.366	344.844	12.366	316.413
12.392	350.62	12.392	319.903
12.418	345.31	12.418	313.546
12.444	373.333	12.444	308.717
12.47	353.253	12.47	294.691
12.496	349.005	12.496	301.417
12.522	363.121	12.522	285.952
12.548	343.344	12.548	324.787
12.574	345.872	12.574	323.574
12.6	342.615	12.6	303.59
12.626	358.113	12.626	337.706
12.652	368.224	12.652	310.919
12.678	328.885	12.678	306.132
12.704	335.526	12.704	327.897
12.73	369.961	12.73	298.916
12.756	369.019	12.756	321.737
12.782	345.958	12.782	302.021
12.808	341.731	12.808	305.89
12.834	366.816	12.834	337.543
12.86	346.106	12.86	324.145
12.886	401.766	12.886	270.819
12.912	356.93	12.912	304.846
12.938	371.842	12.938	326.997
12.964	356.972	12.964	304.719
12.99	364.103	12.99	301.733
13.016	374.77	13.016	298.357
13.042	391.717	13.042	310.673
13.068	375.584	13.068	297.438
13.094	386.906	13.094	305.291
13.12	368.331	13.12	322.472
13.146	386.031	13.146	319.304
13.172	353.994	13.172	334.946
13.198	368.068	13.198	328.4
13.224	349.132	13.224	323.901
13.25	367.923	13.25	287.936
13.276	352.7	13.276	289.229
13.302	349.475	13.302	316.885
13.328	372.393	13.328	296.597
13.354	363.631	13.354	296.785
13.38	362.513	13.38	306.832
13.406	370.205	13.406	304.749
13.432	349.681	13.432	286.899
13.458	332.418	13.458	303.285
13.484	348.172	13.484	293.491
13.51	340.131	13.51	261.598
13.536	346.769	13.536	301.645
13.562	358.585	13.562	307.891
13.588	373.097	13.588	287.229
13.614	363.094	13.614	279.914
13.64	360.913	13.64	297.322
13.666	368.643	13.666	298.371
13.692	374.993	13.692	301.315
13.718	363.644	13.718	291.645
13.744	340.144	13.744	298.34
13.77	374.094	13.77	316.976
13.796	364.846	13.796	287.969
13.822	361.32	13.822	286.628
13.848	374.657	13.848	330.418
13.874	375.609	13.874	303.786
13.9	362.775	13.9	300.516
13.926	354.162	13.926	307.833
13.952	375.172	13.952	306.452
13.978	377.255	13.978	292.06
14.004	384.116	14.004	291.778
14.03	355.012	14.03	292.906
14.056	357.562	14.056	333.804
14.082	315.432	14.082	295.377
14.108	353.526	14.108	310.367
14.134	327.453	14.134	288.372
14.16	355.049	14.16	304.941
14.186	375.161	14.186	282.625
14.212	336.478	14.212	309.797
14.238	349.173	14.238	282.82
14.264	367.222	14.264	310.68
14.29	356.649	14.29	294.42
14.316	346.887	14.316	289.124
14.342	369.934	14.342	283.573
14.368	374.166	14.368	246.881
14.394	360.913	14.394	271.599
14.42	348.659	14.42	270.645
14.446	365.234	14.446	306.399
14.472	376.573	14.472	278.422
14.498	359.58	14.498	296.401
14.524	386.246	14.524	277.788
14.55	360.01	14.55	307.479
14.576	359.552	14.576	284.192
14.602	364.21	14.602	294.465
14.628	347.574	14.628	318.192
14.654	356.589	14.654	296.022
14.68	373.264	14.68	281.509
14.706	355.752	14.706	291.94
14.732	365.582	14.732	296.522
14.758	362.393	14.758	292.075
14.784	365.79	14.784	302.715
14.81	361.277	14.81	296.576
14.836	348.959	14.836	275.209
14.862	338.778	14.862	272.654
14.888	362.895	14.888	279.414
14.914	405.93	14.914	291.118
14.94	382.781	14.94	298.616
14.966	354.492	14.966	298.335
14.992	359.836	14.992	294.571
15.018	340.75	15.018	306.541
15.044	327.919	15.044	289.097
15.07	361.315	15.07	285.216
15.096	370.539	15.096	304.559
15.122	334.944	15.122	297.062
15.148	356.776	15.148	283.127
15.174	364.388	15.174	298.356
15.2	348.455	15.2	288.441
15.226	355.576	15.226	285.313
15.252	368.485	15.252	275.72
15.278	370.188	15.278	256.81
15.304	350.95	15.304	260.451
15.33	372.419	15.33	272.171
15.356	340.638	15.356	291.312
15.382	317.308	15.382	286.922
15.408	366.481	15.408	268.837
15.434	345.26	15.434	285.437
15.46	397.575	15.46	301.12
15.486	347.263	15.486	299.119
15.512	353.802	15.512	298.998
15.538	311.124	15.538	266.095
15.564	341.406	15.564	295.056
15.59	364.994	15.59	297.825
15.616	337.798	15.616	294.118
15.642	352.069	15.642	312.411
15.668	354.996	15.668	291.089
15.694	376.217	15.694	280.912
15.72	384.713	15.72	269.815
15.746	375.408	15.746	261.768
15.772	371.831	15.772	293.199
15.798	375.799	15.798	258.8
15.824	389.076	15.824	282.654
15.85	350.886	15.85	291.442
15.876	332.023	15.876	284.552
15.902	350.218	15.902	278.959
15.928	362.202	15.928	278.505
15.954	388.309	15.954	281.143
15.98	352.883	15.98	275.475
16.006	341.042	16.006	288.355
16.032	362.425	16.032	299.009
16.058	351.207	16.058	288.561
16.084	342.873	16.084	276.093
16.11	370.902	16.11	276.2
16.136	372.439	16.136	268.437
16.162	360.089	16.162	277.483
16.188	363.774	16.188	291.845
16.214	391.985	16.214	281.155
16.24	380.768	16.24	253.448
16.266	347.831	16.266	268.907
16.292	361.331	16.292	292.339
16.318	354.143	16.318	293.187
16.344	345.692	16.344	284.642
16.37	372.3	16.37	271.622
16.396	400.187	16.396	272.171
16.422	365.19	16.422	267.117
16.448	341.946	16.448	268.526
16.474	353.772	16.474	285.46
16.5	354.144	16.5	295.444
16.526	357.692	16.526	278.545
16.552	338.143	16.552	258.616
16.578	368.863	16.578	266.699
16.604	372.814	16.604	289.403
16.63	377.05	16.63	294.987
16.656	393.483	16.656	286.969
16.682	359.165	16.682	298.995
16.708	333.313	16.708	281.791
16.734	349.796	16.734	284.89
16.76	368.806	16.76	277.197
16.786	353.953	16.786	249.972
16.812	354.76	16.812	252.507
16.838	369.014	16.838	267.018
16.864	370.011	16.864	298.539
16.89	302.881	16.89	282.497
16.916	350.567	16.916	269.096
16.942	351.129	16.942	301.976
16.968	365.186	16.968	300.747
16.994	370.627	16.994	290.474
17.02	362.117	17.02	260.322
17.046	351.72	17.046	267.487
17.072	368.525	17.072	294.299
17.098	359.331	17.098	295.656
17.124	383.862	17.124	283.598
17.15	382.081	17.15	269.148
17.176	351.569	17.176	272.698
17.202	374.805	17.202	285.977
17.228	370.781	17.228	291.743
17.254	380.708	17.254	297.302
17.28	361.308	17.28	291.172
17.306	364.179	17.306	274.546
17.332	347.616	17.332	264.95
17.358	372.564	17.358	279.493
17.384	368.434	17.384	289.95
17.41	344.628	17.41	289.89
17.436	334.514	17.436	277.246
17.462	355.169	17.462	281.816
17.488	365.731	17.488	272.817
17.514	367.285	17.514	279.511
17.54	380.889	17.54	291.407
17.566	374.247	17.566	280.421
17.592	354.201	17.592	277.771
17.618	351.457	17.618	301.988
17.644	361.84	17.644	296.116
17.67	360.735	17.67	296.775
17.696	355.692	17.696	313.664
17.722	369.624	17.722	301.213
17.748	370.801	17.748	295.114
17.774	376.895	17.774	308.562
17.8	368.723	17.8	300.763
17.826	345.69	17.826	321.54
17.852	350.994	17.852	306.963
17.878	340.548	17.878	294.067
17.904	353.447	17.904	302.056
17.93	382.964	17.93	321.626
17.956	375.424	17.956	348.793
17.982	373.788	17.982	354.462
18.008	390.607	18.008	335.296
18.034	348.695	18.034	344.384
18.06	369.676	18.06	317.745
18.086	395.405	18.086	324.387
18.112	365.645	18.112	292.793
18.138	421.163	18.138	315.837
18.164	409.488	18.164	335.18
18.19	392.404	18.19	316.94
18.216	371.483	18.216	327.098
18.242	356.702	18.242	337.472
18.268	366.652	18.268	309.955
18.294	405.474	18.294	337.61
18.32	377.056	18.32	301.989
18.346	386.006	18.346	297.655
18.372	387.224	18.372	284.518
18.398	391.46	18.398	296.131
18.424	384.183	18.424	297.747
18.45	396.233	18.45	296.293
18.476	380.453	18.476	307.046
18.502	381.694	18.502	300.691
18.528	367.476	18.528	302.217
18.554	372.765	18.554	282.12
18.58	387.938	18.58	272.684
18.606	394.291	18.606	323.011
18.632	381.337	18.632	296.779
18.658	359.509	18.658	295.511
18.684	370.62	18.684	292.916
18.71	393.288	18.71	282.847
18.736	384.288	18.736	272.923
18.762	371.081	18.762	294.896
18.788	351.608	18.788	286.556
18.814	365.284	18.814	272.701
18.84	361.954	18.84	294.882
18.866	375.569	18.866	276.396
18.892	393.621	18.892	273.097
18.918	402.646	18.918	287.36
18.944	384.689	18.944	301.076
18.97	371.907	18.97	296.69
18.996	381.376	18.996	292.987
19.022	383.895	19.022	299.148
19.048	371.585	19.048	312.435
19.074	373.77	19.074	305.257
19.1	387.259	19.1	292.873
19.126	400.196	19.126	299.613
19.152	367.263	19.152	297.138
19.178	363.859	19.178	257.051
19.204	382.77	19.204	266.852
19.23	386.673	19.23	280.7
19.256	406.036	19.256	302.124
19.282	398.929	19.282	301.821
19.308	390.576	19.308	313.525
19.334	398.087	19.334	311.881
19.36	376.833	19.36	302.964
19.386	405.376	19.386	331.959
19.412	400.15	19.412	356.079
19.438	378.962	19.438	364.882
19.464	360.032	19.464	347.71
19.49	376.547	19.49	327.022
19.516	401.686	19.516	299.678
19.542	393.482	19.542	325.278
19.568	348.537	19.568	290.064
19.594	360.625	19.594	312.796
19.62	398.797	19.62	319.726
19.646	397.164	19.646	317.123
19.672	391.098	19.672	276.775
19.698	389.013	19.698	301.997
19.724	400.634	19.724	291.302
19.75	432.232	19.75	307.714
19.776	388.215	19.776	325.148
19.802	425.64	19.802	311.009
19.828	416.688	19.828	309.773
19.854	376.02	19.854	295.654
19.88	387.939	19.88	283.947
19.906	408.744	19.906	328.938
19.932	380.696	19.932	315.767
19.958	403.955	19.958	282.982
19.984	457.892	19.984	294.979
20.01	407.146	20.01	283.592
20.036	388.991	20.036	280.388
20.062	410.456	20.062	342.405
20.088	391.701	20.088	317.333
20.114	389.513	20.114	314.005
20.14	395.887	20.14	323.55
20.166	401.465	20.166	318.708
20.192	385.611	20.192	321.956
20.218	417.229	20.218	303.115
20.244	410.268	20.244	284.498
20.27	377.763	20.27	289.205
20.296	383.229	20.296	314.453
20.322	399.263	20.322	305.913
20.348	394.263	20.348	292.017
20.374	398.499	20.374	289.773
20.4	409.137	20.4	293.689
20.426	406.382	20.426	315.336
20.452	422.199	20.452	310.047
20.478	419.669	20.478	305.049
20.504	392.455	20.504	315.403
20.53	415.214	20.53	315.809
20.556	421.605	20.556	310.511
20.582	414.65	20.582	302.633
20.608	381.51	20.608	323.27
20.634	382.238	20.634	301.58
20.66	384.767	20.66	302.356
20.686	406.211	20.686	305.71
20.712	394.802	20.712	316.443
20.738	398.985	20.738	309.734
20.764	409.163	20.764	328.308
20.79	381.079	20.79	309.803
20.816	434.272	20.816	294.922
20.842	421.781	20.842	340.047
20.868	353.529	20.868	321.29
20.894	409.304	20.894	302.205
20.92	407.671	20.92	318.521
20.946	382.575	20.946	336.29
20.972	403.907	20.972	296.653
20.998	403.168	20.998	310.805
21.024	416.404	21.024	265.137
21.05	426.766	21.05	316.653
21.076	383.241	21.076	338.862
21.102	405.393	21.102	307.089
21.128	436.57	21.128	314.946
21.154	424.223	21.154	313.867
21.18	443.868	21.18	329.294
21.206	403.595	21.206	321.153
21.232	420.301	21.232	329.998
21.258	425.773	21.258	303.253
21.284	437.223	21.284	298.221
21.31	398.642	21.31	338.54
21.336	429.833	21.336	324.01
21.362	397.794	21.362	318.996
21.388	431.705	21.388	336.984
21.414	469.729	21.414	340.677
21.44	437.591	21.44	325.62
21.466	477.565	21.466	310.529
21.492	466.617	21.492	312.522
21.518	448.911	21.518	324.869
21.544	453.772	21.544	319.622
21.57	413.787	21.57	348.841
21.596	422.707	21.596	347.514
21.622	438.296	21.622	333.761
21.648	438.364	21.648	337.045
21.674	417.864	21.674	348.951
21.7	438.537	21.7	340.094
21.726	439.388	21.726	310.767
21.752	425.477	21.752	315.662
21.778	421.985	21.778	315.996
21.804	414.403	21.804	337.663
21.83	416.445	21.83	353.065
21.856	428.953	21.856	326.969
21.882	451.465	21.882	301.742
21.908	436.797	21.908	304.495
21.934	433.44	21.934	332.638
21.96	431.763	21.96	326.653
21.986	431.569	21.986	327.075
22.012	433.98	22.012	332.985
22.038	429.882	22.038	336.452
22.064	425.891	22.064	335.888
22.09	435.144	22.09	340.066
22.116	414.437	22.116	324.137
22.142	428.885	22.142	340.889
22.168	430.537	22.168	326.107
22.194	421.002	22.194	325.617
22.22	469.806	22.22	362.235
22.246	451.665	22.246	349.047
22.272	449.443	22.272	300.428
22.298	401.796	22.298	336.791
22.324	442.44	22.324	360.013
22.35	424.227	22.35	322.699
22.376	412.689	22.376	340.454
22.402	425.329	22.402	339.157
22.428	397.854	22.428	349.654
22.454	425.684	22.454	386.592
22.48	386.22	22.48	355.78
22.506	415.219	22.506	325.272
22.532	459.799	22.532	335.569
22.558	457.034	22.558	348.584
22.584	471.814	22.584	355.334
22.61	466.368	22.61	337.314
22.636	434.973	22.636	342.171
22.662	444.34	22.662	354.375
22.688	462.165	22.688	330.749
22.714	473.16	22.714	326.101
22.74	447.379	22.74	333.084
22.766	446.383	22.766	318.443
22.792	431.053	22.792	320.152
22.818	455.231	22.818	359.273
22.844	430.146	22.844	367.334
22.87	415.658	22.87	365.521
22.896	436.321	22.896	358.78
22.922	445.654	22.922	368.434
22.948	449.156	22.948	360.808
22.974	468.626	22.974	361.796
23	472.939	23	355.221
23.026	463.878	23.026	372.05
23.052	486.036	23.052	360.506
23.078	461.378	23.078	351.671
23.104	416.211	23.104	375.996
23.13	410.692	23.13	370.636
23.156	440.406	23.156	369.599
23.182	442.212	23.182	374.379
23.208	453.263	23.208	378.42
23.234	473.185	23.234	364.467
23.26	461.895	23.26	360.581
23.286	453.781	23.286	378.687
23.312	461.059	23.312	377.608
23.338	457.493	23.338	371.518
23.364	441.362	23.364	370.401
23.39	473.539	23.39	372.996
23.416	474.573	23.416	353.837
23.442	439.313	23.442	354.511
23.468	451.791	23.468	350.364
23.494	433.626	23.494	368.423
23.52	460.4	23.52	360.092
23.546	475.121	23.546	371.325
23.572	456.885	23.572	364.049
23.598	424.325	23.598	385.442
23.624	460.469	23.624	365.99
23.65	480.089	23.65	408.716
23.676	480.273	23.676	370.866
23.702	448.849	23.702	382.661
23.728	434.115	23.728	372.297
23.754	463.569	23.754	369.129
23.78	471.688	23.78	393.6
23.806	458.511	23.806	351.609
23.832	500.258	23.832	384.397
23.858	483.008	23.858	360.025
23.884	497.516	23.884	380.679
23.91	474.924	23.91	366.198
23.936	497.502	23.936	394.283
23.962	504.936	23.962	384.014
23.988	488.529	23.988	395.216
24.014	460.483	24.014	385.49
24.04	486.21	24.04	365.211
24.066	435.37	24.066	367.133
24.092	475.458	24.092	406.841
24.118	491.668	24.118	405.034
24.144	474.642	24.144	396.426
24.17	487.607	24.17	378.102
24.196	462.914	24.196	375.475
24.222	479.25	24.222	378.07
24.248	486.726	24.248	394.589
24.274	473.596	24.274	412.086
24.3	470.261	24.3	386.495
24.326	464.106	24.326	405.807
24.352	469.547	24.352	396.976
24.378	494.717	24.378	399.399
24.404	472.669	24.404	373.843
24.43	485.058	24.43	381.457
24.456	468.811	24.456	401.15
24.482	465.561	24.482	399.94
24.508	461.21	24.508	391.213
24.534	480.039	24.534	382.112
24.56	504.015	24.56	395.325
24.586	504.505	24.586	408.762
24.612	483.712	24.612	400.096
24.638	486.317	24.638	399.372
24.664	509.02	24.664	415.438
24.69	515.22	24.69	422
24.716	460.064	24.716	411.284
24.742	462.495	24.742	404.732
24.768	495.495	24.768	419.134
24.794	508.791	24.794	411.429
24.82	475.805	24.82	408.19
24.846	461.409	24.846	397.11
24.872	482.562	24.872	372.931
24.898	493.741	24.898	396.087
24.924	511.214	24.924	443.81
24.95	484.408	24.95	428.937
24.976	475.979	24.976	423.599
25.002	498.362	25.002	409.942
25.028	478.467	25.028	421.403
25.054	516.374	25.054	426.577
25.08	473.511	25.08	457.953
25.106	476.909	25.106	402.399
25.132	495.523	25.132	371.131
25.158	496.074	25.158	421.669
25.184	557.357	25.184	404.841
25.21	510.147	25.21	394.234
25.236	504.991	25.236	391.989
25.262	515.523	25.262	402.258
25.288	484.933	25.288	418.015
25.314	510.851	25.314	416.632
25.34	490.766	25.34	376.562
25.366	502.642	25.366	410.555
25.392	519.671	25.392	412.736
25.418	526	25.418	385.727
25.444	525.973	25.444	390.467
25.47	485.475	25.47	421.363
25.496	492.436	25.496	387.275
25.522	512.624	25.522	385.027
25.548	508.324	25.548	391.422
25.574	483.571	25.574	402.177
25.6	481.83	25.6	411.315
25.626	495.298	25.626	415.232
25.652	501.297	25.652	401.481
25.678	495.286	25.678	388.823
25.704	503.29	25.704	384.646
25.73	484.34	25.73	368.221
25.756	516.528	25.756	389.771
25.782	514.797	25.782	418.091
25.808	519.662	25.808	412.47
25.834	517.736	25.834	394.296
25.86	502.614	25.86	404.474
25.886	495.549	25.886	410.355
25.912	479.026	25.912	405.012
25.938	484.122	25.938	385.859
25.964	515.934	25.964	364.923
25.99	518.487	25.99	387.318
26.016	493.431	26.016	396.262
26.042	502.305	26.042	408.41
26.068	545.65	26.068	398.904
26.094	533.455	26.094	390.633
26.12	503.554	26.12	392.175
26.146	527.07	26.146	382.824
26.172	499.325	26.172	379.683
26.198	495.251	26.198	393.11
26.224	500.176	26.224	403.98
26.25	495.336	26.25	397.241
26.276	526.144	26.276	392.517
26.302	507.908	26.302	384.352
26.328	493.485	26.328	407.094
26.354	484.783	26.354	412.405
26.38	490.378	26.38	386.492
26.406	505.471	26.406	402.037
26.432	540.689	26.432	375.918
26.458	507.319	26.458	373.619
26.484	510.091	26.484	389.266
26.51	505.481	26.51	380.906
26.536	485.383	26.536	398.708
26.562	492.597	26.562	368.541
26.588	508.536	26.588	376.707
26.614	504.059	26.614	389.896
26.64	487.243	26.64	383.714
26.666	508.666	26.666	354.499
26.692	464.355	26.692	371.553
26.718	492.677	26.718	381.885
26.744	497.475	26.744	368.192
26.77	452.852	26.77	387.239
26.796	488.955	26.796	345.52
26.822	508.988	26.822	340.713
26.848	505.896	26.848	343.414
26.874	526.161	26.874	391.01
26.9	535.001	26.9	356.245
26.926	470.336	26.926	352.583
26.952	473.906	26.952	371.52
26.978	510.736	26.978	350.357
27.004	470.337	27.004	363.531
27.03	513.009	27.03	359.792
27.056	523.812	27.056	378.257
27.082	499.781	27.082	363.615
27.108	474.842	27.108	362.752
27.134	461.116	27.134	348.419
27.16	472.971	27.16	357.108
27.186	497.915	27.186	366.295
27.212	476.637	27.212	370.967
27.238	458.742	27.238	363.481
27.264	443.298	27.264	343.141
27.29	453.864	27.29	369.742
27.316	482.46	27.316	358.535
27.342	496.527	27.342	371.581
27.368	485.166	27.368	362.779
27.394	468.438	27.394	349.404
27.42	483.492	27.42	365.031
27.446	511.032	27.446	359.178
27.472	504.106	27.472	357.699
27.498	517.295	27.498	354.46
27.524	528.384	27.524	357.759
27.55	513.015	27.55	343.343
27.576	508.757	27.576	330.582
27.602	469.132	27.602	318.422
27.628	484.549	27.628	320.517
27.654	479.918	27.654	323.727
27.68	456.522	27.68	338.46
27.706	467.379	27.706	315.734
27.732	515.073	27.732	315.967
27.758	482.723	27.758	340.881
27.784	457.973	27.784	331.804
27.81	477.193	27.81	336.674
27.836	476.649	27.836	317.054
27.862	449.222	27.862	331.823
27.888	473.333	27.888	303.958
27.914	504.828	27.914	337.258
27.94	482.324	27.94	342.829
27.966	461.675	27.966	320.77
27.992	480.693	27.992	320.971
28.018	470.982	28.018	334.033
28.044	463.77	28.044	338.869
28.07	453.164	28.07	332.37
28.096	412.501	28.096	295.534
28.122	439.036	28.122	305.521
28.148	468.605	28.148	322.026
28.174	424.367	28.174	313.805
28.2	465.965	28.2	320.417
28.226	464.713	28.226	325.459
28.252	430.561	28.252	339.357
28.278	457.59	28.278	336.206
28.304	459.136	28.304	307.761
28.33	451.879	28.33	288.952
28.356	447.669	28.356	333.208
28.382	462.317	28.382	332.115
28.408	432.023	28.408	292.579
28.434	454.542	28.434	294.472
28.46	447.719	28.46	298.274
28.486	452.509	28.486	283.752
28.512	460.154	28.512	295.341
28.538	441.936	28.538	289.715
28.564	452.307	28.564	281.14
28.59	459.643	28.59	311.443
28.616	433.522	28.616	308.979
28.642	452.02	28.642	289.283
28.668	448.857	28.668	291.061
28.694	439.859	28.694	289.495
28.72	462.326	28.72	281.852
28.746	450.014	28.746	285.586
28.772	447.863	28.772	291.168
28.798	451.962	28.798	298.223
28.824	453.118	28.824	288.986
28.85	457.384	28.85	289.108
28.876	453.732	28.876	295.115
28.902	454.941	28.902	303.647
28.928	443.449	28.928	299.089
28.954	447.181	28.954	279.706
28.98	459.002	28.98	275.105
29.006	411.751	29.006	284.598
29.032	434.72	29.032	273.282
29.058	438.686	29.058	269.518
29.084	433.433	29.084	280.822
29.11	423.501	29.11	304.618
29.136	454.248	29.136	292.136
29.162	431.297	29.162	258.122
29.188	430.955	29.188	277.477
29.214	443.261	29.214	295.003
29.24	446.786	29.24	279.279
29.266	437.928	29.266	295.092
29.292	419.457	29.292	270.213
29.318	443.468	29.318	256.694
29.344	448.826	29.344	268.488
29.37	417.643	29.37	271.949
29.396	436.962	29.396	259.999
29.422	432.852	29.422	281.133
29.448	478.613	29.448	286.853
29.474	467.242	29.474	257.008
29.5	438.388	29.5	259.137
29.526	454.899	29.526	284.058
29.552	442.003	29.552	264.785
29.578	430.023	29.578	264.292
29.604	455.82	29.604	273.754
29.63	447.804	29.63	275.805
29.656	438.092	29.656	271.169
29.682	417.724	29.682	284.24
29.708	413.727	29.708	237.044
29.734	442.555	29.734	258.737
29.76	435.886	29.76	264.914
29.786	427.207	29.786	278.253
29.812	415.822	29.812	280.117
29.838	407.89	29.838	270.988
29.864	410.665	29.864	273.366
29.89	417.938	29.89	273.721
29.916	431.521	29.916	252.156
29.942	415.756	29.942	238.836
29.968	407.924	29.968	250.282
29.994	424.487	29.994	251.037
30.02	441.025	30.02	249.551
30.046	438.99	30.046	244.094
30.072	424.195	30.072	256.364
30.098	443.784	30.098	259.965
30.124	447.46	30.124	270.071
30.15	436.216	30.15	265.234
30.176	438.955	30.176	240.205
30.202	438.498	30.202	253.078
30.228	411.003	30.228	261.194
30.254	434.295	30.254	246.733
30.28	452.061	30.28	239.715
30.306	427.338	30.306	246.877
30.332	416.338	30.332	245.61
30.358	458.277	30.358	230.509
30.384	467.044	30.384	239.25
30.41	476.135	30.41	242.796
30.436	478.765	30.436	262.998
30.462	458.034	30.462	260.018
30.488	467.724	30.488	262.499
30.514	423.655	30.514	256.754
30.54	426.034	30.54	243.461
30.566	439.103	30.566	271.355
30.592	418.593	30.592	239.929
30.618	416.743	30.618	240.157
30.644	461.103	30.644	253.605
30.67	489.898	30.67	250.415
30.696	426.365	30.696	259.362
30.722	440.179	30.722	263.832
30.748	391.263	30.748	263.013
30.774	437.706	30.774	272.944
30.8	443.906	30.8	242.113
30.826	437.171	30.826	252.475
30.852	411.081	30.852	266.738
30.878	414.661	30.878	260.359
30.904	435.526	30.904	237.657
30.93	421.362	30.93	233.777
30.956	434.388	30.956	232.507
30.982	438.518	30.982	238.577
31.008	409.425	31.008	252.057
31.034	429.37	31.034	244.546
31.06	430.178	31.06	258.789
31.086	395.17	31.086	262.567
31.112	411.882	31.112	240.265
31.138	422.114	31.138	246.573
31.164	421.631	31.164	228.033
31.19	397.799	31.19	228.643
31.216	425.891	31.216	223.513
31.242	435.347	31.242	259.273
31.268	426.114	31.268	262.351
31.294	415.623	31.294	239.959
31.32	397.573	31.32	242.663
31.346	420.207	31.346	231.284
31.372	432.878	31.372	243.802
31.398	428.677	31.398	266.24
31.424	410.724	31.424	246.14
31.45	394.65	31.45	240.842
31.476	412.517	31.476	241.005
31.502	419.943	31.502	246.851
31.528	396.961	31.528	244.175
31.554	379.681	31.554	242.356
31.58	403.997	31.58	260.496
31.606	418.636	31.606	247.025
31.632	423.723	31.632	233.215
31.658	390.745	31.658	254.852
31.684	384.622	31.684	239.689
31.71	400.343	31.71	233.689
31.736	406.076	31.736	231.127
31.762	402.035	31.762	253.431
31.788	422.502	31.788	244.42
31.814	412.406	31.814	226.587
31.84	372.41	31.84	239.776
31.866	392.501	31.866	237.189
31.892	424.998	31.892	231.787
31.918	402.337	31.918	243.297
31.944	443.784	31.944	213.321
31.97	408.424	31.97	250.689
31.996	383.499	31.996	242.246
32.022	380.089	32.022	245.355
32.048	398.274	32.048	228.658
32.074	398.148	32.074	217.687
32.1	454.105	32.1	223.662
32.126	443.374	32.126	256.932
32.152	399.533	32.152	213.54
32.178	425.992	32.178	227.986
32.204	423.529	32.204	224.517
32.23	441.703	32.23	206.864
32.256	414.696	32.256	226.449
32.282	411.243	32.282	232.515
32.308	422.19	32.308	229.931
32.334	400.002	32.334	252.778
32.36	420.843	32.36	232.429
32.386	414.484	32.386	255.421
32.412	410.33	32.412	260.898
32.438	384.851	32.438	246.725
32.464	402.609	32.464	232.849
32.49	380.115	32.49	241.632
32.516	386.771	32.516	227.77
32.542	393.394	32.542	237.659
32.568	402.859	32.568	232.276
32.594	424.722	32.594	234.767
32.62	402.819	32.62	251.6
32.646	405.36	32.646	248.803
32.672	390.647	32.672	238.825
32.698	396.63	32.698	234.743
32.724	393.204	32.724	233.435
32.75	396.929	32.75	248.97
32.776	404.942	32.776	244.183
32.802	398.725	32.802	235.263
32.828	409.344	32.828	237.244
32.854	406.195	32.854	248.946
32.88	395.144	32.88	246.752
32.906	406.803	32.906	232.086
32.932	411.563	32.932	217.739
32.958	394.913	32.958	219.556
32.984	403.207	32.984	231.894
33.01	411.269	33.01	246.905
33.036	404.507	33.036	242.11
33.062	400.432	33.062	238.877
33.088	428.219	33.088	227.731
33.114	454.617	33.114	219.641
33.14	431.896	33.14	216.169
33.166	391.212	33.166	233.007
33.192	397.743	33.192	219.32
33.218	426.74	33.218	231.704
33.244	427.802	33.244	218.597
33.27	425.949	33.27	232.056
33.296	392.645	33.296	245.146
33.322	400.832	33.322	245.342
33.348	418.487	33.348	258.63
33.374	402.738	33.374	219.236
33.4	397.285	33.4	228.974
33.426	415.165	33.426	234.638
33.452	424.424	33.452	235.007
33.478	431.63	33.478	234.062
33.504	431.049	33.504	234.971
33.53	416.208	33.53	237.92
33.556	406.027	33.556	230.042
33.582	415.829	33.582	252.621
33.608	407.051	33.608	235.259
33.634	407.2	33.634	264.582
33.66	396.39	33.66	240.706
33.686	412.059	33.686	224.911
33.712	406.323	33.712	225.947
33.738	424.833	33.738	239.944
33.764	381.441	33.764	229.94
33.79	398.967	33.79	218.97
33.816	394.12	33.816	238.359
33.842	411.021	33.842	208.653
33.868	393.826	33.868	252.1
33.894	398.97	33.894	243.325
33.92	388.349	33.92	227.856
33.946	377.199	33.946	225.366
33.972	406.634	33.972	207.213
33.998	406.356	33.998	220.907
34.024	393.721	34.024	237.186
34.05	407.876	34.05	222.216
34.076	415.65	34.076	226.543
34.102	430.695	34.102	233.073
34.128	430.85	34.128	228.151
34.154	394.959	34.154	231.374
34.18	393.827	34.18	225.296
34.206	411.6	34.206	231.42
34.232	413.928	34.232	219.981
34.258	403.273	34.258	222.927
34.284	402.653	34.284	241.647
34.31	424.289	34.31	225.093
34.336	421.852	34.336	224.474
34.362	401.18	34.362	235.673
34.388	381.776	34.388	222.751
34.414	374.334	34.414	207.009
34.44	375.29	34.44	196.971
34.466	399.052	34.466	225.264
34.492	427.94	34.492	233.205
34.518	409.568	34.518	232.486
34.544	393.009	34.544	211.851
34.57	424.687	34.57	220.576
34.596	406.927	34.596	224.75
34.622	419.369	34.622	227.861
34.648	430.751	34.648	227.427
34.674	453.035	34.674	222.964
34.7	405.006	34.7	222.801
34.726	406.701	34.726	228.082
34.752	429.767	34.752	226.413
34.778	440.965	34.778	222.472
34.804	414.04	34.804	222.909
34.83	371.348	34.83	237.709
34.856	403.723	34.856	230.549
34.882	371.503	34.882	217.545
34.908	413.994	34.908	231.667
34.934	394.092	34.934	228.022
34.96	420.28	34.96	244.665
34.986	438.855	34.986	222.915
35.012	459.447	35.012	248.588
35.038	395.511	35.038	240.793
35.064	404.019	35.064	237.522
35.09	424.252	35.09	234.963
35.116	422.984	35.116	247.82
35.142	456.136	35.142	229.371
35.168	439.953	35.168	252.474
35.194	388.915	35.194	260.782
35.22	412.227	35.22	221.829
35.246	421.439	35.246	229.449
35.272	431.731	35.272	237.25
35.298	416.307	35.298	255.195
35.324	421.06	35.324	252.19
35.35	423.42	35.35	258.008
35.376	423.588	35.376	254.856
35.402	423.339	35.402	249.343
35.428	417.071	35.428	248.48
35.454	426.006	35.454	247.542
35.48	433.721	35.48	264.421
35.506	433.965	35.506	261.285
35.532	462.407	35.532	240.863
35.558	460.221	35.558	244.24
35.584	443.231	35.584	235.806
35.61	488.15	35.61	224.459
35.636	492.384	35.636	244.107
35.662	457.539	35.662	234.364
35.688	476.734	35.688	205.764
35.714	497.468	35.714	228.132
35.74	491.126	35.74	247.43
35.766	465.746	35.766	233.285
35.792	478.322	35.792	221.545
35.818	484.599	35.818	214.299
35.844	468.803	35.844	213.586
35.87	477.447	35.87	202.917
35.896	507.49	35.896	220.481
35.922	449.928	35.922	226.751
35.948	456.23	35.948	219.91
35.974	477.157	35.974	232.161
36	474.656	36	251.551
36.026	440.075	36.026	240.322
36.052	424.588	36.052	213.521
36.078	423.834	36.078	217.869
36.104	445.802	36.104	211.569
36.13	429.39	36.13	248.675
36.156	430.403	36.156	221.64
36.182	434.6	36.182	208.934
36.208	417.615	36.208	222.657
36.234	423.425	36.234	209.958
36.26	405.903	36.26	213.772
36.286	439.029	36.286	188.736
36.312	412.273	36.312	239.523
36.338	380.813	36.338	248.435
36.364	368.097	36.364	192.964
36.39	438.885	36.39	225.208
36.416	417.196	36.416	209.467
36.442	433.844	36.442	216.937
36.468	431.535	36.468	228.108
36.494	425.328	36.494	236.543
36.52	402.914	36.52	229.245
36.546	388.321	36.546	244.538
36.572	408.871	36.572	217.974
36.598	396.588	36.598	203.779
36.624	382.047	36.624	209.05
36.65	384.19	36.65	237.342
36.676	436.581	36.676	254.713
36.702	403.001	36.702	245.28
36.728	416.623	36.728	238.699
36.754	412.87	36.754	228.748
36.78	416.027	36.78	246.007
36.806	414.36	36.806	237.326
36.832	397.442	36.832	234.551
36.858	382.729	36.858	249.121
36.884	402.363	36.884	233.796
36.91	391.478	36.91	226.939
36.936	380.513	36.936	224.417
36.962	399.064	36.962	230.007
36.988	418.071	36.988	218.009
37.014	395.055	37.014	207.99
37.04	385.979	37.04	220.813
37.066	396.245	37.066	243.915
37.092	399.921	37.092	246.041
37.118	385.223	37.118	230.531
37.144	402.84	37.144	230.918
37.17	410.253	37.17	236.837
37.196	370.06	37.196	227.947
37.222	370.084	37.222	217.474
37.248	387.616	37.248	202.317
37.274	404.711	37.274	222.72
37.3	392.01	37.3	225.154
37.326	389.792	37.326	225.342
37.352	380.15	37.352	232.938
37.378	390.395	37.378	236.492
37.404	390.339	37.404	221.431
37.43	389.012	37.43	238.542
37.456	393.91	37.456	210.535
37.482	413.386	37.482	218.04
37.508	360.597	37.508	230.366
37.534	419.076	37.534	217.172
37.56	399.596	37.56	248.881
37.586	378.718	37.586	227.521
37.612	377.011	37.612	229.652
37.638	399.699	37.638	229.972
37.664	427.106	37.664	197.147
37.69	389.588	37.69	248.224
37.716	406.947	37.716	230.84
37.742	389.976	37.742	190.886
37.768	348.633	37.768	229.259
37.794	364.458	37.794	213.152
37.82	388.594	37.82	228.159
37.846	405.25	37.846	194.418
37.872	389.886	37.872	193.406
37.898	395.929	37.898	226.059
37.924	388.087	37.924	222.165
37.95	387.508	37.95	232.278
37.976	404.986	37.976	218.638
38.002	391.53	38.002	191.769
38.028	396.303	38.028	179.901
38.054	373.21	38.054	202.429
38.08	389.077	38.08	219.269
38.106	375.586	38.106	197.857
38.132	358.002	38.132	221.018
38.158	356.762	38.158	217.174
38.184	371.302	38.184	221.171
38.21	361.52	38.21	214.857
38.236	373.912	38.236	227.386
38.262	418.125	38.262	220.41
38.288	403.504	38.288	206.505
38.314	388.565	38.314	207.362
38.34	416.374	38.34	212.552
38.366	414.548	38.366	221.471
38.392	378.867	38.392	229.513
38.418	380.586	38.418	220.368
38.444	417.072	38.444	215.065
38.47	414.5	38.47	223.134
38.496	406.146	38.496	208.593
38.522	401.68	38.522	219.333
38.548	381.086	38.548	228.335
38.574	350.066	38.574	238.212
38.6	347.641	38.6	256.354
38.626	366.228	38.626	218.712
38.652	394.02	38.652	211.926
38.678	373.286	38.678	213.42
38.704	357.859	38.704	211.006
38.73	373.936	38.73	238.235
38.756	367.936	38.756	227.631
38.782	377.103	38.782	216.333
38.808	399.23	38.808	224.512
38.834	394.281	38.834	213.221
38.86	379.566	38.86	231.579
38.886	382.102	38.886	203.763
38.912	386.423	38.912	235.265
38.938	421.564	38.938	195.823
38.964	373.537	38.964	224.386
38.99	374.476	38.99	208.612
39.016	403.282	39.016	219.257
39.042	364.59	39.042	244.96
39.068	379.667	39.068	223.472
39.094	362.037	39.094	184.062
39.12	383.046	39.12	208.954
39.146	384.954	39.146	206.48
39.172	382.653	39.172	220.72
39.198	347.239	39.198	231.976
39.224	411.071	39.224	218.175
39.25	388.897	39.25	208.004
39.276	366.684	39.276	193.925
39.302	384.417	39.302	209.682
39.328	377.662	39.328	221.657
39.354	363.619	39.354	202.026
39.38	375.831	39.38	191.877
39.406	381.415	39.406	203.423
39.432	385.162	39.432	207.189
39.458	378.634	39.458	217.665
39.484	394.609	39.484	224.085
39.51	374.804	39.51	209.224
39.536	382.13	39.536	202.422
39.562	385.648	39.562	225.46
39.588	375.815	39.588	232.831
39.614	376.368	39.614	204.736
39.64	389.368	39.64	219.934
39.666	378.555	39.666	214.455
39.692	361.882	39.692	197.576
39.718	380.48	39.718	212.719
39.744	368.011	39.744	213.297
39.77	367.122	39.77	215.846
39.796	391.353	39.796	216.217
39.822	378.867	39.822	200.913
39.848	392.295	39.848	218.776
39.874	394.219	39.874	227.568
39.9	393.137	39.9	221.042
39.926	398.353	39.926	208.786
39.952	380.713	39.952	212.038
39.978	399.932	39.978	214.46
40.004	382.276	40.004	202.52
40.03	364.685	40.03	211.838
40.056	368.476	40.056	232.866
40.082	388.458	40.082	229.008
40.108	401.125	40.108	234.502
40.134	388.027	40.134	220.026
40.16	371.491	40.16	218.615
40.186	382.961	40.186	225.514
40.212	368.428	40.212	212.474
40.238	383.793	40.238	202.412
40.264	388.855	40.264	205.221
40.29	339.024	40.29	224.105
40.316	375.042	40.316	224.365
40.342	414.228	40.342	217.678
40.368	384.043	40.368	218.843
40.394	396.001	40.394	213.385
40.42	386.499	40.42	208.228
40.446	361.65	40.446	210.93
40.472	378.833	40.472	196.078
40.498	375.736	40.498	240.517
40.524	354.363	40.524	200.406
40.55	398.3	40.55	213.948
40.576	420.495	40.576	228.904
40.602	387.881	40.602	189.963
40.628	393.944	40.628	221.43
40.654	366.392	40.654	222.765
40.68	357.734	40.68	203.279
40.706	371.687	40.706	187.459
40.732	361.638	40.732	218.475
40.758	365.019	40.758	210.998
40.784	359.275	40.784	229.627
40.81	396.486	40.81	228.571
40.836	391.557	40.836	203.419
40.862	382.349	40.862	229.105
40.888	399.97	40.888	225.845
40.914	386.446	40.914	220.061
40.94	379.778	40.94	237.028
40.966	362.497	40.966	232.371
40.992	382.538	40.992	233.902
41.018	382.335	41.018	240.526
41.044	406.72	41.044	242.232
41.07	409.823	41.07	216.935
41.096	375.616	41.096	228.15
41.122	373.926	41.122	237.979
41.148	375.227	41.148	217.969
41.174	384.011	41.174	235.002
41.2	382.418	41.2	245.821
41.226	386.402	41.226	234.523
41.252	378.109	41.252	219.553
41.278	377.359	41.278	209.132
41.304	392.136	41.304	218.286
41.33	374.349	41.33	227.232
41.356	382.678	41.356	240.596
41.382	377.814	41.382	227.209
41.408	394.76	41.408	203.969
41.434	377.073	41.434	220.694
41.46	368.661	41.46	226.769
41.486	392.705	41.486	215.548
41.512	393.574	41.512	206.056
41.538	381.861	41.538	212.394
41.564	401.671	41.564	225.945
41.59	376.806	41.59	222.606
41.616	371.412	41.616	234.074
41.642	401.327	41.642	232.819
41.668	386.459	41.668	212.31
41.694	368.133	41.694	238.762
41.72	359.753	41.72	252.841
41.746	358.957	41.746	233.892
41.772	396.267	41.772	197.544
41.798	393.311	41.798	205.458
41.824	378.477	41.824	193.409
41.85	404.682	41.85	217.701
41.876	349.244	41.876	216.104
41.902	384.506	41.902	230.805
41.928	366.289	41.928	222.963
41.954	395.772	41.954	222.132
41.98	417.385	41.98	222.506
42.006	368.318	42.006	207.21
42.032	382.937	42.032	214.91
42.058	344.905	42.058	196.832
42.084	385.191	42.084	225.91
42.11	375.566	42.11	215.941
42.136	401.43	42.136	197.782
42.162	397.096	42.162	208.246
42.188	383.523	42.188	230.373
42.214	378.044	42.214	212
42.24	425.142	42.24	203.783
42.266	408.903	42.266	208.598
42.292	385.361	42.292	214.086
42.318	394.084	42.318	209.402
42.344	367.964	42.344	214.681
42.37	386.769	42.37	235.335
42.396	404.138	42.396	229.898
42.422	416.598	42.422	226.416
42.448	406.464	42.448	232.233
42.474	407.878	42.474	240.59
42.5	395.384	42.5	245.635
42.526	396.195	42.526	219.592
42.552	388.674	42.552	205.523
42.578	372.472	42.578	205.546
42.604	398.675	42.604	219.774
42.63	414.69	42.63	222.713
42.656	390.929	42.656	230.242
42.682	369.776	42.682	219.242
42.708	375.544	42.708	234.358
42.734	384.263	42.734	222.716
42.76	395.91	42.76	227.177
42.786	382.114	42.786	246.64
42.812	377.468	42.812	235.002
42.838	401.037	42.838	238.52
42.864	399.217	42.864	223.577
42.89	376.495	42.89	248.459
42.916	404.08	42.916	234.267
42.942	408.805	42.942	222.903
42.968	378.404	42.968	209.292
42.994	369.384	42.994	249.934
43.02	373.116	43.02	233.341
43.046	391.88	43.046	216.094
43.072	403.709	43.072	220.964
43.098	403.235	43.098	240.665
43.124	394.846	43.124	248.451
43.15	387.471	43.15	239.711
43.176	384.177	43.176	224.836
43.202	405.209	43.202	222.08
43.228	392.259	43.228	252.459
43.254	381.947	43.254	220.978
43.28	375.506	43.28	225.007
43.306	399.51	43.306	224.775
43.332	387.356	43.332	218.949
43.358	392.021	43.358	216.406
43.384	380.998	43.384	200.485
43.41	390.671	43.41	233.325
43.436	387.614	43.436	225.888
43.462	385.465	43.462	215.031
43.488	394.982	43.488	230.477
43.514	415.553	43.514	223.539
43.54	362.575	43.54	224.762
43.566	382.048	43.566	222.948
43.592	394.648	43.592	229.576
43.618	408.846	43.618	220.062
43.644	401.365	43.644	220.996
43.67	400.493	43.67	226.25
43.696	394.813	43.696	237.524
43.722	387.729	43.722	213.04
43.748	368.675	43.748	222.014
43.774	390.061	43.774	223.07
43.8	384.777	43.8	210.401
43.826	396.876	43.826	208.937
43.852	382.05	43.852	212.497
43.878	359.298	43.878	217.395
43.904	367.314	43.904	216.736
43.93	373.723	43.93	214.65
43.956	392.089	43.956	210.545
43.982	384.375	43.982	218.272
44.008	362.105	44.008	231.732
44.034	361.417	44.034	231.076
44.06	391.322	44.06	237.828
44.086	390.567	44.086	224.749
44.112	390.178	44.112	205.664
44.138	374.641	44.138	204.284
44.164	363.272	44.164	213.527
44.19	398.517	44.19	240.334
44.216	394.846	44.216	250.312
44.242	408.151	44.242	228.582
44.268	373.767	44.268	225.87
44.294	372.238	44.294	223.463
44.32	403.206	44.32	242.808
44.346	399.174	44.346	230.066
44.372	379.852	44.372	229.047
44.398	364.436	44.398	215.124
44.424	356.884	44.424	210.284
44.45	381.938	44.45	229.884
44.476	400.14	44.476	217.112
44.502	394.797	44.502	219.516
44.528	396.774	44.528	223.689
44.554	388.499	44.554	193.916
44.58	392.802	44.58	237.035
44.606	392.035	44.606	239.984
44.632	378.072	44.632	186.241
44.658	347.633	44.658	224.299
44.684	393.349	44.684	179.662
44.71	374.479	44.71	227.799
44.736	385.063	44.736	222.309
44.762	410.132	44.762	200.185
44.788	390.845	44.788	204.139
44.814	388.488	44.814	220.356
44.84	380.198	44.84	208.569
44.866	391.037	44.866	210.285
44.892	381.745	44.892	231.274
44.918	387.176	44.918	227.771
44.944	389.388	44.944	227.669
44.97	372.24	44.97	233.601
44.996	390.72	44.996	242.165
45.022	387.012	45.022	235.947
45.048	389.024	45.048	243.042
45.074	383.629	45.074	230.703
45.1	366.345	45.1	198.34
45.126	370.319	45.126	203.723
45.152	356.527	45.152	205.878
45.178	344.996	45.178	222.076
45.204	356.333	45.204	214.781
45.23	388.312	45.23	221.551
45.256	377.551	45.256	214.72
45.282	372.941	45.282	208.275
45.308	378.79	45.308	221.171
45.334	389.536	45.334	217.015
45.36	386.154	45.36	220.57
45.386	365.594	45.386	217.148
45.412	380.709	45.412	191.219
45.438	394.083	45.438	189.596
45.464	385.973	45.464	206.341
45.49	374.788	45.49	221.074
45.516	388.022	45.516	231.175
45.542	367.04	45.542	229.745
45.568	354.038	45.568	208.54
45.594	395.283	45.594	230.023
45.62	381.829	45.62	217.076
45.646	398.112	45.646	196.548
45.672	361.995	45.672	219.873
45.698	383.5	45.698	216
45.724	381.629	45.724	196.3
45.75	374.801	45.75	207.254
45.776	416.721	45.776	244.681
45.802	390.727	45.802	197.399
45.828	383.153	45.828	199.89
45.854	389.097	45.854	217.772
45.88	366.706	45.88	212.836
45.906	387.805	45.906	182.721
45.932	390.012	45.932	214.562
45.958	349.996	45.958	212.243
45.984	358.644	45.984	228.489
46.01	379.805	46.01	212.173
46.036	361.875	46.036	221.835
46.062	347.511	46.062	202.728
46.088	364.863	46.088	193.86
46.114	364.642	46.114	213.768
46.14	385.658	46.14	236.569
46.166	363.199	46.166	208.258
46.192	387.97	46.192	195.317
46.218	370.165	46.218	210.993
46.244	397.285	46.244	207.233
46.27	397.43	46.27	218.295
46.296	361.701	46.296	213.236
46.322	342.38	46.322	215.702
46.348	354.002	46.348	235.05
46.374	374.38	46.374	185.282
46.4	385.449	46.4	197.983
46.426	338.82	46.426	215.459
46.452	359.815	46.452	221.172
46.478	375.283	46.478	218.758
46.504	367.689	46.504	202.966
46.53	355.3	46.53	202.468
46.556	349.096	46.556	205.39
46.582	341.701	46.582	201.572
46.608	369.501	46.608	203.834
46.634	380.927	46.634	213.804
46.66	381.605	46.66	210.088
46.686	384.621	46.686	212.832
46.712	377.042	46.712	209.552
46.738	366.799	46.738	205.069
46.764	355.598	46.764	193.578
46.79	342.819	46.79	203.133
46.816	349.022	46.816	206.135
46.842	366.872	46.842	195.597
46.868	361.986	46.868	210.603
46.894	355.011	46.894	214.353
46.92	396.42	46.92	212.3
46.946	396.375	46.946	209.011
46.972	351.466	46.972	201.529
46.998	383.781	46.998	222.184
47.024	361.411	47.024	226.953
47.05	385.016	47.05	210.931
47.076	395.214	47.076	223.478
47.102	369.88	47.102	229.785
47.128	370.13	47.128	221.205
47.154	363.852	47.154	213.295
47.18	351.995	47.18	208.668
47.206	362.812	47.206	208.86
47.232	378.095	47.232	200.284
47.258	380.845	47.258	194.522
47.284	379.192	47.284	194.915
47.31	337.229	47.31	211.719
47.336	344.43	47.336	215.848
47.362	349.841	47.362	216.973
47.388	342.08	47.388	252.424
47.414	323.059	47.414	213.999
47.44	337.055	47.44	212.051
47.466	340.121	47.466	214.089
47.492	364.999	47.492	215.615
47.518	348.989	47.518	208.827
47.544	341.977	47.544	193.155
47.57	384.875	47.57	177.632
47.596	358.851	47.596	190.411
47.622	347.878	47.622	195.742
47.648	363.838	47.648	212.386
47.674	368.365	47.674	217.286
47.7	377.781	47.7	208.956
47.726	336.933	47.726	205.693
47.752	359.533	47.752	202.779
47.778	351.121	47.778	192.33
47.804	374.904	47.804	198.455
47.83	339.137	47.83	186.728
47.856	345.946	47.856	211.587
47.882	350.641	47.882	202.299
47.908	349.85	47.908	180.486
47.934	350.178	47.934	191.627
47.96	357.806	47.96	203.333
47.986	366.923	47.986	204.932
48.012	367.512	48.012	185.764
48.038	362.181	48.038	198.814
48.064	383.356	48.064	197.08
48.09	365.048	48.09	186.497
48.116	341.174	48.116	188.536
48.142	362.71	48.142	201.614
48.168	384.322	48.168	209.268
48.194	386.346	48.194	200.774
48.22	374.402	48.22	196.591
48.246	356.325	48.246	183.111
48.272	324.294	48.272	196.398
48.298	345.936	48.298	201.666
48.324	358.747	48.324	197.006
48.35	368.593	48.35	206.514
48.376	340.114	48.376	192.86
48.402	370.822	48.402	178.529
48.428	366.95	48.428	195.86
48.454	340.911	48.454	194.71
48.48	354.334	48.48	208.238
48.506	371.095	48.506	216.173
48.532	337.487	48.532	204.818
48.558	341.448	48.558	206.152
48.584	327.898	48.584	185.806
48.61	332.811	48.61	196.741
48.636	343.751	48.636	206.976
48.662	351.288	48.662	182.656
48.688	339.088	48.688	178.159
48.714	364.381	48.714	204.376
48.74	363.129	48.74	206.006
48.766	363.99	48.766	207.965
48.792	352.978	48.792	193.004
48.818	367.623	48.818	195.293
48.844	345.51	48.844	210.971
48.87	359.065	48.87	183.278
48.896	357.763	48.896	187.685
48.922	334.974	48.922	184.925
48.948	378.586	48.948	193.563
48.974	335.399	48.974	194.021
49	342.608	49	218.485
49.026	365.283	49.026	203.475
49.052	342.552	49.052	200.82
49.078	327.919	49.078	196.529
49.104	342.99	49.104	187.026
49.13	337.484	49.13	201.006
49.156	358.219	49.156	199.15
49.182	340.612	49.182	194.844
49.208	340.889	49.208	197.006
49.234	344.936	49.234	191.931
49.26	339.049	49.26	186.381
49.286	358.533	49.286	197.331
49.312	373.771	49.312	194.272
49.338	358.637	49.338	193.496
49.364	353.751	49.364	198.718
49.39	365.994	49.39	214.206
49.416	341.365	49.416	215.859
49.442	330.354	49.442	198.555
49.468	340.038	49.468	218.381
49.494	343.553	49.494	214.425
49.52	363.195	49.52	197.105
49.546	353.638	49.546	191.146
49.572	334.01	49.572	207.593
49.598	331.691	49.598	198.712
49.624	335.996	49.624	195.38
49.65	318.4	49.65	196.832
49.676	328.499	49.676	193.613
49.702	340.046	49.702	194.006
49.728	343.726	49.728	180.532
49.754	359.167	49.754	202.397
49.78	368.567	49.78	201.492
49.806	341.489	49.806	198.166
49.832	342.24	49.832	222.965
49.858	370.57	49.858	206.447
49.884	370.935	49.884	202.937
49.91	347.273	49.91	205.616
49.936	344.43	49.936	203.504
49.962	348.38	49.962	192.053
49.988	343.842	49.988	212.4
50.014	334.209	50.014	213.366
50.04	355.483	50.04	180.645
50.066	354.287	50.066	176.061
50.092	345.583	50.092	196.605
50.118	364.113	50.118	182.723
50.144	337.74	50.144	188.823
50.17	388.633	50.17	168.158
50.196	336.216	50.196	194.246
50.222	353.769	50.222	213.979
50.248	343.854	50.248	182.035
50.274	304.518	50.274	202.074
50.3	337.49	50.3	204.445
50.326	323.694	50.326	220.007
50.352	342.972	50.352	216.533
50.378	374.155	50.378	196.577
50.404	348.101	50.404	216.733
50.43	340.893	50.43	185.288
50.456	369.247	50.456	209.029
50.482	327.988	50.482	188.352
50.508	296.979	50.508	191.449
50.534	322.717	50.534	206.963
50.56	358.085	50.56	192.204
50.586	369.982	50.586	179.55
50.612	351.764	50.612	201.889
50.638	346.036	50.638	193.684
50.664	327.785	50.664	194.149
50.69	321.153	50.69	201.816
50.716	335.475	50.716	196.498
50.742	320.903	50.742	186.655
50.768	343.739	50.768	194.552
50.794	350.819	50.794	208.641
50.82	348.58	50.82	206.735
50.846	347.075	50.846	206.786
50.872	335.006	50.872	213.523
50.898	311.066	50.898	204.633
50.924	317.151	50.924	204.248
50.95	358.459	50.95	198.783
50.976	363.063	50.976	195.253
51.002	351.486	51.002	201.124
51.028	353.742	51.028	207.23
51.054	359.903	51.054	197.283
51.08	341.524	51.08	213.091
51.106	370.385	51.106	224.305
51.132	356.348	51.132	195.152
51.158	354.42	51.158	192.592
51.184	342.62	51.184	190.484
51.21	315.938	51.21	202.13
51.236	332.586	51.236	191.734
51.262	326.736	51.262	189.348
51.288	323.809	51.288	207.597
51.314	351.836	51.314	182.543
51.34	333.731	51.34	194.424
51.366	346.078	51.366	199.688
51.392	321.021	51.392	186.011
51.418	349.174	51.418	209.916
51.444	361.221	51.444	174.692
51.47	310.803	51.47	182.178
51.496	349.699	51.496	204.821
51.522	342.326	51.522	184.699
51.548	330.163	51.548	204.738
51.574	344.212	51.574	211.866
51.6	376.212	51.6	189.076
51.626	346.967	51.626	192.875
51.652	346.26	51.652	190.006
51.678	347.901	51.678	191.223
51.704	325.609	51.704	203.007
51.73	337.825	51.73	186.045
51.756	326.268	51.756	191.945
51.782	350.356	51.782	179.63
51.808	330.061	51.808	186.155
51.834	308.597	51.834	202.362
51.86	339.783	51.86	204.152
51.886	351.005	51.886	196.248
51.912	351.51	51.912	212.257
51.938	369.034	51.938	203.651
51.964	334.748	51.964	224.183
51.99	345.184	51.99	223.804
52.016	341.835	52.016	193.031
52.042	331.073	52.042	190.318
52.068	321.956	52.068	195.17
52.094	316.554	52.094	210.583
52.12	341.758	52.12	213.173
52.146	325.701	52.146	204.331
52.172	320.95	52.172	207.258
52.198	350.986	52.198	207.616
52.224	353.853	52.224	209.511
52.25	322.131	52.25	214.047
52.276	333.643	52.276	198.778
52.302	344.724	52.302	183.096
52.328	328.057	52.328	183.058
52.354	329.7	52.354	186.867
52.38	349.828	52.38	197.732
52.406	356.159	52.406	199.335
52.432	363.641	52.432	188.127
52.458	346.179	52.458	195.599
52.484	333.01	52.484	198.029
52.51	344.546	52.51	208.926
52.536	337.404	52.536	188.394
52.562	344.235	52.562	200.017
52.588	354.176	52.588	201.627
52.614	333.309	52.614	214.14
52.64	346.896	52.64	197.264
52.666	342.686	52.666	179.887
52.692	379.845	52.692	191.639
52.718	329.957	52.718	199.996
52.744	352.882	52.744	220.569
52.77	326.797	52.77	209.197
52.796	330.001	52.796	182.142
52.822	339.171	52.822	172.658
52.848	354.819	52.848	191.442
52.874	339.012	52.874	194.894
52.9	329.292	52.9	196.903
52.926	341.773	52.926	205.842
52.952	332.025	52.952	186.002
52.978	355.544	52.978	180.452
53.004	332.722	53.004	203.318
53.03	351.897	53.03	210.755
53.056	349.329	53.056	189.703
53.082	339.877	53.082	186.856
53.108	327.877	53.108	193.647
53.134	321.996	53.134	185.88
53.16	345.326	53.16	204.403
53.186	361.807	53.186	198.972
53.212	347.433	53.212	188.252
53.238	331.182	53.238	186.869
53.264	334.959	53.264	204.812
53.29	347.762	53.29	233.938
53.316	327.229	53.316	213.483
53.342	363.061	53.342	215.286
53.368	345.789	53.368	187.404
53.394	332.476	53.394	187.256
53.42	347.792	53.42	200.833
53.446	371.582	53.446	216.292
53.472	373.853	53.472	193.976
53.498	352.405	53.498	174.4
53.524	350.891	53.524	188.208
53.55	354.925	53.55	206.574
53.576	359.952	53.576	195.634
53.602	354.071	53.602	184.415
53.628	340.308	53.628	183.563
53.654	327.468	53.654	197.209
53.68	321.172	53.68	204.064
53.706	337.346	53.706	210.716
53.732	362.774	53.732	239.915
53.758	356.945	53.758	222.14
53.784	332.129	53.784	208.992
53.81	329.067	53.81	206.329
53.836	335.287	53.836	179.931
53.862	342.584	53.862	181.154
53.888	346.687	53.888	210.321
53.914	380.312	53.914	204.992
53.94	380.738	53.94	206.57
53.966	357.432	53.966	229.05
53.992	347.254	53.992	226.241
54.018	343.7	54.018	223.007
54.044	358.733	54.044	208.777
54.07	365.433	54.07	206.621
54.096	361.879	54.096	198.743
54.122	371.997	54.122	208.837
54.148	335.137	54.148	190.273
54.174	368.674	54.174	209.041
54.2	347.873	54.2	182.263
54.226	338.569	54.226	208.449
54.252	324.865	54.252	207.251
54.278	343.164	54.278	216.583
54.304	349.817	54.304	192.565
54.33	352.996	54.33	199.967
54.356	317.736	54.356	198.411
54.382	367.668	54.382	225.958
54.408	328.269	54.408	195.234
54.434	334.782	54.434	201.27
54.46	343.675	54.46	215.336
54.486	330.441	54.486	191.347
54.512	331.225	54.512	216.475
54.538	314.867	54.538	202.317
54.564	329.221	54.564	217.25
54.59	323.237	54.59	198.491
54.616	351.946	54.616	220.386
54.642	324.638	54.642	214.415
54.668	342.155	54.668	226.626
54.694	347.815	54.694	212.396
54.72	356.054	54.72	206.156
54.746	354.852	54.746	202.234
54.772	329.553	54.772	186.488
54.798	326.622	54.798	217.654
54.824	338.824	54.824	191.137
54.85	324.745	54.85	200.307
54.876	314.587	54.876	216.718
54.902	331.239	54.902	202.679
54.928	316.338	54.928	193.893
54.954	324.1	54.954	178.124
54.98	326.01	54.98	191.756
55.006	340.527	55.006	202.523
55.032	325.455	55.032	205.017
55.058	332.826	55.058	199.646
55.084	337.909	55.084	207.107
55.11	333.94	55.11	203.821
55.136	326.587	55.136	197.929
55.162	343.413	55.162	201.219
55.188	340.454	55.188	193.832
55.214	337.774	55.214	207.101
55.24	321.192	55.24	226.134
55.266	346.572	55.266	217.592
55.292	346.393	55.292	217.902
55.318	344.333	55.318	211.767
55.344	343.375	55.344	192.012
55.37	342.756	55.37	203.904
55.396	317.779	55.396	189.362
55.422	321.76	55.422	202.59
55.448	304.91	55.448	225.62
55.474	309.859	55.474	191.428
55.5	348.113	55.5	198.119
55.526	324.966	55.526	201.864
55.552	334.922	55.552	185.339
55.578	345.918	55.578	218.812
55.604	324.144	55.604	214.775
55.63	350.946	55.63	207.472
55.656	347.297	55.656	207.006
55.682	314.966	55.682	200.209
55.708	333.756	55.708	187.11
55.734	327.976	55.734	186.303
55.76	323.737	55.76	220.433
55.786	313.687	55.786	199.96
55.812	308.323	55.812	198.782
55.838	326.172	55.838	199.431
55.864	308.567	55.864	237.314
55.89	329.435	55.89	233.951
55.916	318.289	55.916	196.442
55.942	325.67	55.942	231.056
55.968	351.399	55.968	209.263
55.994	331.971	55.994	225.868
56.02	336.571	56.02	212.791
56.046	328.451	56.046	213.409
56.072	344.221	56.072	213.936
56.098	345.298	56.098	199.565
56.124	346.13	56.124	198.805
56.15	354.586	56.15	221.343
56.176	335.234	56.176	238.697
56.202	353.152	56.202	224.2
56.228	340.745	56.228	201.641
56.254	316.594	56.254	202.541
56.28	338.4	56.28	206.214
56.306	331.375	56.306	198.735
56.332	333.814	56.332	194.369
56.358	334.864	56.358	222.411
56.384	320.144	56.384	217.215
56.41	338.356	56.41	188.013
56.436	365.678	56.436	197.31
56.462	335.231	56.462	209.676
56.488	332.702	56.488	222.475
56.514	339.438	56.514	224.721
56.54	318.746	56.54	203.479
56.566	330.063	56.566	216.368
56.592	334.104	56.592	230.751
56.618	309.919	56.618	230.619
56.644	314.976	56.644	230.342
56.67	323.694	56.67	222.482
56.696	321.198	56.696	200.029
56.722	298.359	56.722	188.397
56.748	306.252	56.748	237.32
56.774	318.082	56.774	242.862
56.8	339.457	56.8	211.002
56.826	335.45	56.826	199.819
56.852	328.117	56.852	224.287
56.878	347.815	56.878	249.158
56.904	323.01	56.904	224.007
56.93	315.394	56.93	206.802
56.956	346.178	56.956	193.429
56.982	350.92	56.982	213.83
57.008	337.038	57.008	212.262
57.034	326.542	57.034	234.729
57.06	344.355	57.06	217.661
57.086	326.307	57.086	227.834
57.112	348.983	57.112	217.105
57.138	356.792	57.138	259.134
57.164	346.076	57.164	220.372
57.19	325.258	57.19	229.898
57.216	343.211	57.216	239.158
57.242	323.221	57.242	183.237
57.268	333.159	57.268	198.707
57.294	321.564	57.294	222.032
57.32	340.769	57.32	189.852
57.346	353.774	57.346	198.124
57.372	343.34	57.372	236.25
57.398	345.22	57.398	217.453
57.424	343.727	57.424	229.104
57.45	336.998	57.45	202.465
57.476	340.542	57.476	211.943
57.502	332.57	57.502	208.975
57.528	321.445	57.528	208.703
57.554	339.703	57.554	209.617
57.58	333.691	57.58	209.597
57.606	351.421	57.606	204.445
57.632	339.554	57.632	209.245
57.658	351.848	57.658	218.566
57.684	341.931	57.684	219.52
57.71	338.141	57.71	198.573
57.736	356.058	57.736	192.262
57.762	371.4	57.762	201.448
57.788	337.971	57.788	201.515
57.814	318.636	57.814	208.143
57.84	305.982	57.84	209.192
57.866	311.45	57.866	208.385
57.892	332.79	57.892	233.483
57.918	336.764	57.918	204.393
57.944	333.181	57.944	200.977
57.97	307.604	57.97	212.538
57.996	313.885	57.996	214.418
58.022	320.342	58.022	214.015
58.048	304.437	58.048	214.042
58.074	321.721	58.074	211.519
58.1	342.037	58.1	215.02
58.126	349.685	58.126	241.997
58.152	322.319	58.152	207.258
58.178	320.734	58.178	231.628
58.204	339.626	58.204	197.906
58.23	330.24	58.23	222.457
58.256	298.829	58.256	206.971
58.282	343.814	58.282	200.281
58.308	299.301	58.308	204.337
58.334	332.607	58.334	197.04
58.36	313.606	58.36	231.257
58.386	305.473	58.386	206.405
58.412	355.794	58.412	214.33
58.438	317.726	58.438	237.089
58.464	333.63	58.464	202.767
58.49	344.985	58.49	197.018
58.516	353.434	58.516	216.909
58.542	322.15	58.542	212.971
58.568	325.956	58.568	213.517
58.594	325.446	58.594	237.461
58.62	329.82	58.62	206.929
58.646	315.978	58.646	224.43
58.672	303.75	58.672	212.135
58.698	325.167	58.698	215.814
58.724	302.676	58.724	231.84
58.75	305.087	58.75	226.372
58.776	324.594	58.776	210.26
58.802	325.662	58.802	223.665
58.828	311.841	58.828	209.59
58.854	321.802	58.854	205.131
58.88	317.06	58.88	216.24
58.906	336.108	58.906	226.739
58.932	318.11	58.932	231.991
58.958	322.06	58.958	219.677
58.984	336.947	58.984	220.652
59.01	332.772	59.01	213.665
59.036	317.602	59.036	208.459
59.062	302.882	59.062	217.006
59.088	317.741	59.088	220.87
59.114	320.36	59.114	230.487
59.14	318.614	59.14	221.068
59.166	320.337	59.166	216.599
59.192	312.052	59.192	214.878
59.218	320.671	59.218	215.176
59.244	325.635	59.244	218.711
59.27	323.646	59.27	211.128
59.296	317.486	59.296	200.388
59.322	316.804	59.322	215.931
59.348	321.094	59.348	225.221
59.374	306.481	59.374	201.935
59.4	319.917	59.4	198.205
59.426	347.443	59.426	212.073
59.452	336.328	59.452	215.623
59.478	322.324	59.478	198.659
59.504	318.55	59.504	209.515
59.53	312.771	59.53	231.721
59.556	307.128	59.556	220.098
59.582	315.438	59.582	221.293
59.608	317.205	59.608	204.501
59.634	323.596	59.634	200.006
59.66	333.431	59.66	218.534
59.686	313.44	59.686	186.68
59.712	322.324	59.712	184.524
59.738	306.94	59.738	216.449
59.764	310.512	59.764	203.497
59.79	333.473	59.79	181.414
59.816	327.323	59.816	194.298
59.842	317.275	59.842	227.129
59.868	297.165	59.868	209.154
59.894	312.087	59.894	227.896
59.92	319.318	59.92	217.469
59.946	331.01	59.946	201.782
59.972	330.135	59.972	215.728
59.998	318.526	59.998	199.469
60.024	316.354	60.024	215.006
60.05	259.864	60.05	214.48
60.076	318.598	60.076	212.572
60.102	293.781	60.102	221.684
60.128	304.088	60.128	225.044
60.154	315.765	60.154	240.655
60.18	331.874	60.18	212.496
60.206	292.245	60.206	217.534
60.232	291.479	60.232	214.477
60.258	294.673	60.258	213.291
60.284	315.594	60.284	226.102
60.31	312.606	60.31	229.126
60.336	302.019	60.336	216.316
60.362	309.077	60.362	211.241
60.388	326.01	60.388	197.417
60.414	314.419	60.414	198.438
60.44	300.825	60.44	200.128
60.466	307.585	60.466	215.464
60.492	303.026	60.492	213.777
60.518	296.625	60.518	220.62
60.544	306.533	60.544	213.522
60.57	338.416	60.57	201.473
60.596	344.035	60.596	211.806
60.622	323.5	60.622	207.669
60.648	300.908	60.648	220.325
60.674	314.987	60.674	233.841
60.7	312.439	60.7	231.158
60.726	297.62	60.726	218.555
60.752	284.774	60.752	205.595
60.778	303.619	60.778	232.862
60.804	326.691	60.804	217.619
60.83	306.247	60.83	188.246
60.856	308.409	60.856	181.3
60.882	326.319	60.882	215.761
60.908	310.209	60.908	224.55
60.934	309.864	60.934	221.483
60.96	330.69	60.96	199.905
60.986	290.461	60.986	217.18
61.012	302.727	61.012	217.281
61.038	302.152	61.038	218.517
61.064	296.732	61.064	228.417
61.09	299.461	61.09	222.979
61.116	303.581	61.116	216.649
61.142	311.303	61.142	228.771
61.168	294.329	61.168	202.091
61.194	281.617	61.194	203.803
61.22	295.486	61.22	220.431
61.246	312.784	61.246	228.901
61.272	307.188	61.272	181.29
61.298	338.669	61.298	231.641
61.324	323.756	61.324	216.458
61.35	298.554	61.35	204.202
61.376	323.461	61.376	193.134
61.402	336.63	61.402	206.205
61.428	309.674	61.428	208.124
61.454	330.528	61.454	208.564
61.48	300.281	61.48	206.162
61.506	345.37	61.506	203.517
61.532	295.975	61.532	188.938
61.558	308.066	61.558	200.822
61.584	328.271	61.584	212.898
61.61	307.734	61.61	209.748
61.636	333.889	61.636	224.226
61.662	312.454	61.662	228.414
61.688	313.669	61.688	214.56
61.714	309.296	61.714	216.763
61.74	329.86	61.74	231.29
61.766	317.837	61.766	212.437
61.792	312.486	61.792	193.385
61.818	319.202	61.818	220.196
61.844	334.684	61.844	224.105
61.87	319.037	61.87	199.79
61.896	298.744	61.896	209.316
[truncated: 694 more rows]

## Sheet: Raw data for Fig 2b
FTIR Spectra
Before adsorption		After adsorption
Wave number	Transmittance	Wave number	Transmittance
399.287	99.8377	399.287	95.8174
400.713	98.1757	400.713	96.58
402.139	96.5652	402.139	97.6175
403.565	95.4883	403.565	98.2861
404.991	94.8406	404.991	98.2265
406.417	96.4335	406.417	98.0551
407.843	98.0834	407.843	97.7617
409.269	98.9926	409.269	97.1559
410.695	98.5943	410.695	96.5354
412.121	96.8304	412.121	96.0982
413.547	94.5563	413.547	95.6818
414.973	92.3755	414.973	95.2858
416.399	91.0576	416.399	94.98
417.825	90.856	417.825	94.5198
419.251	90.4943	419.251	94.1138
420.677	89.9061	420.677	93.8985
422.103	90.1821	422.103	93.903
423.529	91.354	423.529	94.3308
424.955	93.2044	424.955	94.8119
426.381	95.371	426.381	95.1818
427.808	96.6186	427.808	95.8047
429.234	96.6233	429.234	96.7682
430.66	96.2027	430.66	97.8629
432.086	96.1595	432.086	98.8473
433.512	96.3724	433.512	99.2629
434.938	96.7664	434.938	98.769
436.364	97.4404	436.364	98.133
437.79	98.1801	437.79	97.8387
439.216	98.2742	439.216	97.4499
440.642	98.0206	440.642	97.1028
442.068	98.0882	442.068	97.0825
443.494	98.2602	443.494	97.0751
444.92	98.3782	444.92	96.9922
446.346	98.3147	446.346	97.0539
447.772	97.8593	447.772	97.0672
449.198	97.6376	449.198	96.9286
450.624	97.8315	450.624	96.9874
452.05	98.1077	452.05	97.1891
453.476	98.3906	453.476	97.367
454.902	98.5931	454.902	97.7216
456.328	98.7995	456.328	98.0892
457.754	99.0455	457.754	98.1651
459.18	98.9944	459.18	98.1572
460.606	98.8657	460.606	98.2622
462.032	98.8772	462.032	98.3208
463.458	98.7648	463.458	98.0774
464.884	98.921	464.884	97.7884
466.31	99.5585	466.31	97.8401
467.736	99.9921	467.736	98.0683
469.162	99.8924	469.162	98.2172
470.588	99.8266	470.588	98.2752
472.014	99.903	472.014	98.2765
473.44	99.857	473.44	98.2777
474.866	99.7693	474.866	98.2826
476.292	99.6813	476.292	98.3603
477.718	99.4332	477.718	98.4127
479.144	99.0742	479.144	98.2655
480.57	98.8768	480.57	98.1647
481.996	98.892	481.996	98.323
483.422	99.057	483.422	98.458
484.849	99.4405	484.849	98.5603
486.275	99.7234	486.275	98.7486
487.701	99.5968	487.701	98.6338
489.127	99.4154	489.127	98.2787
490.553	99.7376	490.553	98.1995
491.979	100.277	491.979	98.2347
493.405	100.504	493.405	98.0394
494.831	100.391	494.831	97.7497
496.257	100.095	496.257	97.675
497.683	99.7866	497.683	97.7829
499.109	99.4886	499.109	97.9065
500.535	99.2117	500.535	97.9974
501.961	99.1107	501.961	97.9442
503.387	99.114	503.387	97.8182
504.813	99.1508	504.813	97.7599
506.239	99.3203	506.239	97.5742
507.665	99.4239	507.665	97.2392
509.091	99.4534	509.091	97.0348
510.517	99.6696	510.517	96.9468
511.943	99.8098	511.943	96.7971
513.369	99.6052	513.369	96.6791
514.795	99.4109	514.795	96.6615
516.221	99.3877	516.221	96.841
517.647	99.159	517.647	97.0045
519.073	98.6129	519.073	96.9632
520.499	98.2064	520.499	96.9941
521.925	98.2876	521.925	97.1737
523.351	98.6732	523.351	97.2878
524.777	99.1294	524.777	97.3356
526.203	99.5291	526.203	97.4706
527.629	99.7794	527.629	97.8089
529.055	100.015	529.055	98.3252
530.481	100.196	530.481	98.7965
531.907	100.161	531.907	99.0432
533.333	100.16	533.333	99.0693
534.759	100.359	534.759	98.9896
536.185	100.452	536.185	98.8433
537.611	100.211	537.611	98.6461
539.037	99.8602	539.037	98.5688
540.463	99.6407	540.463	98.6549
541.89	99.4786	541.89	98.6528
543.316	99.2605	543.316	98.4591
544.742	99.0331	544.742	98.2894
546.168	98.8435	546.168	98.262
547.594	98.7841	547.594	98.3179
549.02	98.8379	549.02	98.3861
550.446	98.8126	550.446	98.4971
551.872	98.8277	551.872	98.6367
553.298	99.073	553.298	98.7241
554.724	99.3775	554.724	98.7806
556.15	99.6195	556.15	98.8181
557.576	99.8154	557.576	98.8587
559.002	99.9689	559.002	99.0388
560.428	100.085	560.428	99.2759
561.854	100.026	561.854	99.3229
563.28	99.7986	563.28	99.2514
564.706	99.6654	564.706	99.2205
566.132	99.6317	566.132	99.1588
567.558	99.5058	567.558	99.0288
568.984	99.3141	568.984	98.9099
570.41	99.1822	570.41	98.8112
571.836	99.1312	571.836	98.7022
573.262	99.0599	573.262	98.6159
574.688	98.9504	574.688	98.6063
576.114	98.887	576.114	98.648
577.54	98.8112	577.54	98.656
578.966	98.6941	578.966	98.6067
580.392	98.6621	580.392	98.5583
581.818	98.7184	581.818	98.5702
583.244	98.8119	583.244	98.6189
584.67	98.9367	584.67	98.6315
586.096	98.976	586.096	98.5819
587.522	98.9345	587.522	98.5186
588.948	99.0502	588.948	98.5161
590.374	99.2815	590.374	98.5919
591.8	99.3353	591.8	98.6285
593.226	99.2389	593.226	98.5865
594.652	99.1715	594.652	98.6015
596.078	99.1296	596.078	98.6751
597.504	99.1073	597.504	98.709
598.931	99.1704	598.931	98.7352
600.357	99.3018	600.357	98.7584
601.783	99.43	601.783	98.766
603.209	99.5032	603.209	98.8009
604.635	99.5177	604.635	98.9047
606.061	99.5503	606.061	98.9847
607.487	99.6252	607.487	98.9849
608.913	99.7043	608.913	98.9319
610.339	99.7016	610.339	98.8775
611.765	99.5703	611.765	98.8682
613.191	99.4628	613.191	98.8892
614.617	99.4186	614.617	98.9218
616.043	99.3739	616.043	98.8873
617.469	99.3257	617.469	98.7853
618.895	99.2785	618.895	98.7274
620.321	99.2201	620.321	98.7114
621.747	99.156	621.747	98.6788
623.173	99.1128	623.173	98.6477
624.599	99.0797	624.599	98.6365
626.025	99.0522	626.025	98.5879
627.451	98.9785	627.451	98.5412
628.877	98.9013	628.877	98.4962
630.303	98.8597	630.303	98.4263
631.729	98.7835	631.729	98.305
633.155	98.7239	633.155	98.1899
634.581	98.6735	634.581	98.0774
636.007	98.6086	636.007	97.9693
637.433	98.4782	637.433	97.8533
638.859	98.3401	638.859	97.772
640.285	98.211	640.285	97.7153
641.711	98.0922	641.711	97.6657
643.137	98.0099	643.137	97.6464
644.563	97.9456	644.563	97.6467
645.989	97.8872	645.989	97.6395
647.415	97.8562	647.415	97.6399
648.841	97.9066	648.841	97.6898
650.267	98.0142	650.267	97.6688
651.693	98.0599	651.693	97.6917
653.119	98.1276	653.119	97.861
654.546	98.2676	654.546	98.1098
655.972	98.2375	655.972	98.2815
657.398	98.1894	657.398	98.3469
658.824	98.5593	658.824	98.4123
660.25	98.9989	660.25	98.4501
661.676	99.2047	661.676	98.4694
663.102	99.2129	663.102	98.4664
664.528	99.1395	664.528	98.4237
665.954	98.9175	665.954	98.3595
667.38	98.6495	667.38	98.294
668.806	98.4025	668.806	98.1956
670.232	98.069	670.232	98.0633
671.658	97.6912	671.658	97.9211
673.084	97.3872	673.084	97.7898
674.51	97.0996	674.51	97.6127
675.936	96.7419	675.936	97.3586
677.362	96.6377	677.362	97.0912
678.788	96.8619	678.788	96.8648
680.214	96.8848	680.214	96.6721
681.64	96.6517	681.64	96.4925
683.066	96.4632	683.066	96.4782
684.492	96.3616	684.492	96.549
685.918	96.2484	685.918	96.575
687.344	96.2627	687.344	96.5435
688.77	96.4031	688.77	96.5578
690.196	96.5844	690.196	96.637
691.622	96.8713	691.622	96.7169
693.048	97.2119	693.048	96.8262
694.474	97.4923	694.474	96.9499
695.9	97.7588	695.9	97.0797
697.326	97.9706	697.326	97.2484
698.752	98.1335	698.752	97.4469
700.178	98.26	700.178	97.6165
701.604	98.3655	701.604	97.7795
703.03	98.5193	703.03	97.9371
704.456	98.669	704.456	98.0594
705.882	98.7751	705.882	98.1264
707.308	98.8687	707.308	98.1609
708.734	98.9813	708.734	98.217
710.16	99.0793	710.16	98.2559
711.587	99.1521	711.587	98.2995
713.013	99.1717	713.013	98.3627
714.439	99.1574	714.439	98.388
715.865	99.1232	715.865	98.4041
717.291	99.026	717.291	98.4868
718.717	98.9472	718.717	98.5607
720.143	98.9084	720.143	98.6111
721.569	98.8878	721.569	98.6429
722.995	98.8689	722.995	98.6602
724.421	98.8669	724.421	98.6921
725.847	98.8653	725.847	98.7173
727.273	98.8675	727.273	98.7418
728.699	98.8719	728.699	98.7723
730.125	98.8575	730.125	98.7838
731.551	98.7989	731.551	98.7647
732.977	98.6945	732.977	98.7527
734.403	98.595	734.403	98.733
735.829	98.4636	735.829	98.694
737.255	98.2985	737.255	98.6329
738.681	98.1328	738.681	98.5539
740.107	97.9381	740.107	98.4802
741.533	97.7347	741.533	98.3892
742.959	97.5119	742.959	98.2968
744.385	97.2758	744.385	98.1926
745.811	97.0163	745.811	98.0465
747.237	96.6906	747.237	97.9223
748.663	96.3119	748.663	97.8233
750.089	95.8854	750.089	97.6904
751.515	95.3613	751.515	97.5163
752.941	94.7629	752.941	97.2685
754.367	94.0416	754.367	96.9051
755.793	93.0473	755.793	96.3888
757.219	91.7305	757.219	95.6727
758.645	89.984	758.645	94.7913
760.071	87.7017	760.071	93.7804
761.497	84.8287	761.497	92.6142
762.923	81.3601	762.923	91.3353
764.349	77.5056	764.349	90.0364
765.775	73.5821	765.775	88.8084
767.201	69.7127	767.201	87.7456
768.628	66.0705	768.628	86.9045
770.054	63.1083	770.054	86.3376
771.48	61.3141	771.48	86.0745
772.906	60.9597	772.906	86.1025
774.332	62.0486	774.332	86.437
775.758	64.4575	775.758	87.0758
777.184	67.9552	777.184	87.9933
778.61	72.1618	778.61	89.1667
780.036	76.6823	780.036	90.5045
781.462	81.1521	781.462	91.9213
782.888	85.2882	782.888	93.364
784.314	88.9491	784.314	94.7264
785.74	91.9456	785.74	95.9382
787.166	94.0625	787.166	96.9766
788.592	95.3696	788.592	97.8031
790.018	96.1646	790.018	98.4276
791.444	96.6918	791.444	98.853
792.87	97.0489	792.87	99.0526
794.296	97.27	794.296	99.0829
795.722	97.4291	795.722	99.0377
797.148	97.5549	797.148	98.9829
798.574	97.6399	798.574	98.9504
800	97.7141	800	98.9304
801.426	97.7767	801.426	98.8793
802.852	97.8318	802.852	98.8499
804.278	97.8886	804.278	98.8397
805.704	97.9296	805.704	98.8579
807.13	97.9888	807.13	98.8945
808.556	98.0634	808.556	98.9487
809.982	98.1096	809.982	99.0144
811.408	98.1591	811.408	99.0497
812.834	98.2125	812.834	99.0727
814.26	98.253	814.26	99.1126
815.686	98.3111	815.686	99.134
817.112	98.3576	817.112	99.1365
818.538	98.3635	818.538	99.1402
819.964	98.3422	819.964	99.1386
821.39	98.2908	821.39	99.1347
822.816	98.2261	822.816	99.1204
824.242	98.1566	824.242	99.0928
825.669	98.0974	825.669	99.0608
827.095	98.0859	827.095	99.0182
828.521	98.0946	828.521	98.9764
829.947	98.1069	829.947	98.9448
831.373	98.1369	831.373	98.9182
832.799	98.1524	832.799	98.9078
834.225	98.162	834.225	98.9079
835.651	98.1907	835.651	98.9097
837.077	98.2208	837.077	98.9147
838.503	98.2537	838.503	98.9194
839.929	98.2781	839.929	98.9393
841.355	98.307	841.355	98.9637
842.781	98.3325	842.781	98.9671
844.207	98.3423	844.207	98.9763
845.633	98.3667	845.633	98.9888
847.059	98.4208	847.059	98.9725
848.485	98.4459	848.485	98.9433
849.911	98.432	849.911	98.9152
851.337	98.3919	851.337	98.8921
852.763	98.3354	852.763	98.874
854.189	98.3076	854.189	98.839
855.615	98.3057	855.615	98.7877
857.041	98.3138	857.041	98.7899
858.467	98.3338	858.467	98.7787
859.893	98.3277	859.893	98.7713
861.319	98.2966	861.319	98.7795
862.745	98.2766	862.745	98.8024
864.171	98.2773	864.171	98.8299
865.597	98.3094	865.597	98.8436
867.023	98.3435	867.023	98.854
868.449	98.3396	868.449	98.8651
869.875	98.3115	869.875	98.8658
871.301	98.2826	871.301	98.8764
872.727	98.2784	872.727	98.9016
874.153	98.2928	874.153	98.9247
875.579	98.2858	875.579	98.9417
877.005	98.2643	877.005	98.9421
878.431	98.2383	878.431	98.9318
879.857	98.1971	879.857	98.9242
881.283	98.1549	881.283	98.9161
882.71	98.1215	882.71	98.9161
884.136	98.1022	884.136	98.9169
885.562	98.093	885.562	98.9034
886.988	98.0804	886.988	98.8929
888.414	98.0774	888.414	98.8924
889.84	98.0763	889.84	98.8986
891.266	98.0632	891.266	98.9137
892.692	98.0542	892.692	98.9286
894.118	98.0409	894.118	98.9404
895.544	98.0283	895.544	98.944
896.97	98.0314	896.97	98.9396
898.396	98.0268	898.396	98.947
899.822	98.024	899.822	98.9604
901.248	98.0306	901.248	98.9771
902.674	98.0247	902.674	99.0186
904.1	98.0261	904.1	99.0746
905.526	98.0398	905.526	99.1231
906.952	98.0593	906.952	99.1574
908.378	98.1	908.378	99.1725
909.804	98.1328	909.804	99.1771
911.23	98.1431	911.23	99.1813
912.656	98.1566	912.656	99.1867
914.082	98.1682	914.082	99.1903
915.508	98.1708	915.508	99.184
916.934	98.1537	916.934	99.1739
918.36	98.1224	918.36	99.163
919.786	98.1173	919.786	99.1488
921.212	98.1227	921.212	99.1391
922.638	98.1097	922.638	99.1247
924.064	98.0992	924.064	99.1023
925.49	98.096	925.49	99.08
926.916	98.1068	926.916	99.0457
928.342	98.135	928.342	99.0175
929.768	98.1562	929.768	99.0171
931.194	98.1713	931.194	99.0168
932.62	98.1787	932.62	99.0076
934.046	98.1672	934.046	98.994
935.472	98.1476	935.472	98.9682
936.898	98.125	936.898	98.9454
938.324	98.1121	938.324	98.92
939.751	98.0971	939.751	98.8749
941.177	98.0452	941.177	98.8295
942.603	97.999	942.603	98.7921
944.029	97.9961	944.029	98.7545
945.455	98.0034	945.455	98.7175
946.881	98.0211	946.881	98.7047
948.307	98.0543	948.307	98.7002
949.733	98.0792	949.733	98.6932
951.159	98.0951	951.159	98.6694
952.585	98.1059	952.585	98.6404
954.011	98.1166	954.011	98.617
955.437	98.1192	955.437	98.5961
956.863	98.0887	956.863	98.568
958.289	98.0349	958.289	98.5397
959.715	97.9657	959.715	98.5321
961.141	97.8847	961.141	98.5229
962.567	97.84	962.567	98.4932
963.993	97.8376	963.993	98.4701
965.419	97.8315	965.419	98.4543
966.845	97.8267	966.845	98.4428
968.271	97.8424	968.271	98.4521
969.697	97.8566	969.697	98.4669
971.123	97.8643	971.123	98.484
972.549	97.89	972.549	98.5193
973.975	97.9198	973.975	98.5598
975.401	97.9208	975.401	98.593
976.827	97.9098	976.827	98.6195
978.253	97.9039	978.253	98.6448
979.679	97.8869	979.679	98.6737
981.105	97.869	981.105	98.6946
982.531	97.867	982.531	98.7096
983.957	97.8649	983.957	98.7294
985.383	97.85	985.383	98.7436
986.809	97.8352	986.809	98.7495
988.235	97.8357	988.235	98.7554
989.661	97.8353	989.661	98.7622
991.087	97.8228	991.087	98.7614
992.513	97.8279	992.513	98.7589
993.939	97.8431	993.939	98.7681
995.365	97.8352	995.365	98.7901
996.792	97.8202	996.792	98.8046
998.218	97.8122	998.218	98.8249
999.644	97.8092	999.644	98.8483
1001.07	97.8224	1001.07	98.8567
1002.5	97.8418	1002.5	98.8672
1003.92	97.8588	1003.92	98.8765
1005.35	97.8844	1005.35	98.8717
1006.77	97.9149	1006.77	98.8689
1008.2	97.9439	1008.2	98.8711
1009.63	97.9698	1009.63	98.8752
1011.05	97.9963	1011.05	98.8785
1012.48	98.0234	1012.48	98.8741
1013.9	98.0294	1013.9	98.868
1015.33	98.0109	1015.33	98.852
1016.76	97.996	1016.76	98.8291
1018.18	98.002	1018.18	98.8184
1019.61	98.0234	1019.61	98.8009
1021.03	98.0313	1021.03	98.7746
1022.46	98.0116	1022.46	98.7582
1023.89	97.9897	1023.89	98.7401
1025.31	97.9785	1025.31	98.72
1026.74	97.969	1026.74	98.6941
1028.16	97.9507	1028.16	98.6522
1029.59	97.9288	1029.59	98.6141
1031.02	97.919	1031.02	98.574
1032.44	97.9043	1032.44	98.5261
1033.87	97.8815	1033.87	98.4884
1035.29	97.8837	1035.29	98.4448
1036.72	97.9015	1036.72	98.3987
1038.15	97.9239	1038.15	98.3689
1039.57	97.9498	1039.57	98.3337
1041	97.9425	1041	98.2905
1042.42	97.924	1042.42	98.2507
1043.85	97.941	1043.85	98.2216
1045.28	97.9598	1045.28	98.2116
1046.7	97.9498	1046.7	98.1989
1048.13	97.9278	1048.13	98.1867
1049.55	97.93	1049.55	98.1945
1050.98	97.9584	1050.98	98.2025
1052.41	97.9609	1052.41	98.2146
1053.83	97.965	1053.83	98.2293
1055.26	98.0242	1055.26	98.2308
1056.68	98.0897	1056.68	98.248
1058.11	98.1469	1058.11	98.27
1059.54	98.2022	1059.54	98.2722
1060.96	98.213	1060.96	98.2883
1062.39	98.2128	1062.39	98.3148
1063.81	98.2336	1063.81	98.3276
1065.24	98.236	1065.24	98.3336
1066.67	98.2275	1066.67	98.3375
1068.09	98.2277	1068.09	98.3557
1069.52	98.226	1069.52	98.3833
1070.94	98.2097	1070.94	98.3965
1072.37	98.1876	1072.37	98.4061
1073.8	98.2222	1073.8	98.4218
1075.22	98.3154	1075.22	98.4533
1076.65	98.3886	1076.65	98.5047
1078.07	98.445	1078.07	98.5634
1079.5	98.5149	1079.5	98.6496
1080.93	98.5779	1080.93	98.7622
1082.35	98.6376	1082.35	98.8694
1083.78	98.698	1083.78	98.9805
1085.21	98.732	1085.21	99.0465
1086.63	98.7307	1086.63	99.1066
1088.06	98.7058	1088.06	99.1704
1089.48	98.6589	1089.48	99.2212
1090.91	98.6034	1090.91	99.2564
1092.34	98.5884	1092.34	99.2908
1093.76	98.6065	1093.76	99.3177
1095.19	98.5909	1095.19	99.3387
1096.61	98.5622	1096.61	99.3568
1098.04	98.5726	1098.04	99.3722
1099.47	98.609	1099.47	99.381
1100.89	98.6634	1100.89	99.3726
1102.32	98.7263	1102.32	99.3671
1103.74	98.7719	1103.74	99.3702
1105.17	98.8011	1105.17	99.3734
1106.6	98.8246	1106.6	99.398
1108.02	98.8413	1108.02	99.4274
1109.45	98.8321	1109.45	99.4525
1110.87	98.8102	1110.87	99.5017
1112.3	98.8174	1112.3	99.5495
1113.73	98.8197	1113.73	99.583
1115.15	98.7916	1115.15	99.6208
1116.58	98.7764	1116.58	99.6384
1118	98.7668	1118	99.6334
1119.43	98.7666	1119.43	99.6191
1120.86	98.8057	1120.86	99.5883
1122.28	98.8287	1122.28	99.5486
1123.71	98.8092	1123.71	99.4959
1125.13	98.7884	1125.13	99.4348
1126.56	98.7617	1126.56	99.3812
1127.99	98.7087	1127.99	99.3208
1129.41	98.6338	1129.41	99.2563
1130.84	98.5575	1130.84	99.2015
1132.26	98.5008	1132.26	99.1649
1133.69	98.4657	1133.69	99.1526
1135.12	98.4567	1135.12	99.1339
1136.54	98.4604	1136.54	99.1119
1137.97	98.4752	1137.97	99.109
1139.39	98.5367	1139.39	99.0966
1140.82	98.6084	1140.82	99.0917
1142.25	98.6393	1142.25	99.1133
1143.67	98.6601	1143.67	99.1215
1145.1	98.6781	1145.1	99.1287
1146.52	98.6814	1146.52	99.1392
1147.95	98.6775	1147.95	99.1271
1149.38	98.652	1149.38	99.117
1150.8	98.6122	1150.8	99.1088
1152.23	98.578	1152.23	99.0992
1153.65	98.5609	1153.65	99.1068
1155.08	98.5727	1155.08	99.1018
1156.51	98.5802	1156.51	99.0907
1157.93	98.5775	1157.93	99.1079
1159.36	98.5929	1159.36	99.1252
1160.78	98.5923	1160.78	99.1311
1162.21	98.5777	1162.21	99.1393
1163.64	98.5893	1163.64	99.1431
1165.06	98.5957	1165.06	99.1404
1166.49	98.579	1166.49	99.1334
1167.91	98.5507	1167.91	99.1349
1169.34	98.5063	1169.34	99.1451
1170.77	98.4697	1170.77	99.1488
1172.19	98.4625	1172.19	99.1523
1173.62	98.481	1173.62	99.1465
1175.04	98.512	1175.04	99.1303
1176.47	98.5337	1176.47	99.127
1177.9	98.5502	1177.9	99.1195
1179.32	98.5567	1179.32	99.1095
1180.75	98.5459	1180.75	99.1206
1182.17	98.5583	1182.17	99.1326
1183.6	98.5848	1183.6	99.1451
1185.03	98.5724	1185.03	99.1625
1186.45	98.5359	1186.45	99.1733
1187.88	98.5029	1187.88	99.1993
1189.3	98.4776	1189.3	99.2289
1190.73	98.4695	1190.73	99.1984
1192.16	98.4687	1192.16	99.1574
1193.58	98.463	1193.58	99.114
1195.01	98.449	1195.01	99.0778
1196.44	98.4184	1196.44	99.0621
1197.86	98.3678	1197.86	99.0429
1199.29	98.3004	1199.29	99.0174
1200.71	98.2325	1200.71	98.9974
1202.14	98.1507	1202.14	98.963
1203.57	98.0044	1203.57	98.8891
1204.99	97.8072	1204.99	98.751
1206.42	97.5942	1206.42	98.5501
1207.84	97.2944	1207.84	98.3113
1209.27	96.8138	1209.27	98.0469
1210.7	96.0738	1210.7	97.7739
1212.12	95.0889	1212.12	97.5057
1213.55	93.99	1213.55	97.2598
1214.97	92.9292	1214.97	97.068
1216.4	92.0322	1216.4	96.9272
1217.83	91.4042	1217.83	96.8318
1219.25	91.1235	1219.25	96.7927
1220.68	91.2222	1220.68	96.7987
1222.1	91.6594	1222.1	96.8603
1223.53	92.3812	1223.53	96.9914
1224.96	93.3576	1224.96	97.1752
1226.38	94.4889	1226.38	97.4117
1227.81	95.5939	1227.81	97.6849
1229.23	96.5083	1229.23	97.9618
1230.66	97.152	1230.66	98.2458
1232.09	97.5602	1232.09	98.5244
1233.51	97.8162	1233.51	98.7607
1234.94	97.9713	1234.94	98.936
1236.36	98.0553	1236.36	99.0469
1237.79	98.0933	1237.79	99.1163
1239.22	98.1221	1239.22	99.1641
1240.64	98.1614	1240.64	99.1845
1242.07	98.1937	1242.07	99.1923
1243.49	98.2187	1243.49	99.2145
1244.92	98.2443	1244.92	99.2469
1246.35	98.2607	1246.35	99.2539
1247.77	98.2875	1247.77	99.2246
1249.2	98.3437	1249.2	99.1971
1250.62	98.3928	1250.62	99.1872
1252.05	98.3981	1252.05	99.178
1253.48	98.373	1253.48	99.1716
1254.9	98.3424	1254.9	99.1621
1256.33	98.3103	1256.33	99.1244
1257.75	98.2785	1257.75	99.0513
1259.18	98.2549	1259.18	98.9621
1260.61	98.2319	1260.61	98.8778
1262.03	98.1844	1262.03	98.8015
1263.46	98.099	1263.46	98.7419
1264.88	98.0013	1264.88	98.705
1266.31	97.9298	1266.31	98.6959
1267.74	97.9006	1267.74	98.6927
1269.16	97.9129	1269.16	98.7078
1270.59	97.9334	1270.59	98.7471
1272.01	97.9365	1272.01	98.8194
1273.44	97.9606	1273.44	98.881
1274.87	98.0254	1274.87	98.8899
1276.29	98.1186	1276.29	98.8589
1277.72	98.2321	1277.72	98.7983
1279.14	98.2966	1279.14	98.7659
1280.57	98.2669	1280.57	98.7964
1282	98.1864	1282	98.8114
1283.42	98.0854	1283.42	98.7967
1284.85	98.0188	1284.85	98.7918
1286.27	98.0111	1286.27	98.7728
1287.7	97.9944	1287.7	98.7434
1289.13	97.981	1289.13	98.7271
1290.55	98.0044	1290.55	98.7483
1291.98	98.034	1291.98	98.8225
1293.4	98.0901	1293.4	98.8894
1294.83	98.1709	1294.83	98.9542
1296.26	98.2665	1296.26	99.07
1297.68	98.3626	1297.68	99.1908
1299.11	98.3687	1299.11	99.2632
1300.53	98.3208	1300.53	99.3101
1301.96	98.3364	1301.96	99.3604
1303.39	98.3367	1303.39	99.3716
1304.81	98.2998	1304.81	99.2506
1306.24	98.204	1306.24	99.0434
1307.66	98.0489	1307.66	98.8615
1309.09	97.8889	1309.09	98.7112
1310.52	97.7377	1310.52	98.5976
1311.94	97.5557	1311.94	98.511
1313.37	97.4273	1313.37	98.4135
1314.8	97.3592	1314.8	98.3467
1316.22	97.3472	1316.22	98.319
1317.65	97.3982	1317.65	98.3151
1319.07	97.4791	1319.07	98.3868
1320.5	97.6138	1320.5	98.5451
1321.93	97.798	1321.93	98.8047
1323.35	97.9473	1323.35	99.1449
1324.78	98.1097	1324.78	99.3172
1326.2	98.3056	1326.2	99.2487
1327.63	98.5547	1327.63	99.1289
1329.06	98.7678	1329.06	99.0064
1330.48	98.6836	1330.48	98.8606
1331.91	98.2297	1331.91	98.7458
1333.33	97.7249	1333.33	98.686
1334.76	97.3448	1334.76	98.5995
1336.19	97.0586	1336.19	98.4436
1337.61	96.8642	1337.61	98.3546
1339.04	96.7919	1339.04	98.3688
1340.46	96.8032	1340.46	98.3992
1341.89	96.8954	1341.89	98.425
1343.32	97.1485	1343.32	98.4741
1344.74	97.5542	1344.74	98.6026
1346.17	98.0025	1346.17	98.8188
1347.59	98.4042	1347.59	99.0024
1349.02	98.6198	1349.02	99.0255
1350.45	98.5424	1350.45	98.9953
1351.87	98.2941	1351.87	99.0636
1353.3	98.0996	1353.3	99.2232
1354.72	97.8871	1354.72	99.1656
1356.15	97.5813	1356.15	98.8462
1357.58	97.3906	1357.58	98.5979
1359	97.3183	1359	98.5173
1360.43	97.1864	1360.43	98.4114
1361.85	97.0824	1361.85	98.2728
1363.28	97.1785	1363.28	98.1714
1364.71	97.2692	1364.71	98.0457
1366.13	97.2742	1366.13	97.9005
1367.56	97.2625	1367.56	97.8017
1368.98	97.3019	1368.98	97.8494
1370.41	97.3365	1370.41	98.0271
1371.84	97.3238	1371.84	98.2411
1373.26	97.2547	1373.26	98.3957
1374.69	97.1568	1374.69	98.5599
1376.11	97.2024	1376.11	98.7837
1377.54	97.394	1377.54	98.9596
1378.97	97.5151	1378.97	99.0814
1380.39	97.5095	1380.39	99.1304
1381.82	97.5845	1381.82	99.0943
1383.24	97.7706	1383.24	99.1084
1384.67	97.8857	1384.67	99.0327
1386.1	97.9227	1386.1	98.8135
1387.52	97.8933	1387.52	98.7056
1388.95	97.8048	1388.95	98.7477
1390.37	97.6334	1390.37	98.6115
1391.8	97.4386	1391.8	98.3026
1393.23	97.3658	1393.23	98.0468
1394.65	97.4441	1394.65	97.8714
1396.08	97.5657	1396.08	97.6948
1397.5	97.5763	1397.5	97.5162
1398.93	97.5513	1398.93	97.4386
1400.36	97.6027	1400.36	97.5852
1401.78	97.7416	1401.78	97.722
1403.21	97.8798	1403.21	97.7443
1404.63	98.0584	1404.63	97.6584
1406.06	98.2386	1406.06	97.6657
1407.49	98.3433	1407.49	97.8166
1408.91	98.3931	1408.91	97.9909
1410.34	98.4124	1410.34	98.1374
1411.76	98.4286	1411.76	98.1754
1413.19	98.5384	1413.19	98.2153
1414.62	98.6564	1414.62	98.2313
1416.04	98.6811	1416.04	98.2465
1417.47	98.6693	1417.47	98.3019
1418.89	98.7319	1418.89	98.3989
1420.32	98.8203	1420.32	98.4634
1421.75	98.8702	1421.75	98.4271
1423.17	98.9011	1423.17	98.3836
1424.6	98.9711	1424.6	98.5582
1426.03	99.0449	1426.03	98.7384
1427.45	99.064	1427.45	98.8829
1428.88	99.0641	1428.88	98.9665
1430.3	99.0491	1430.3	99.1389
1431.73	99.0255	1431.73	99.3491
1433.16	99.0028	1433.16	99.3547
1434.58	98.9559	1434.58	99.3001
1436.01	98.9111	1436.01	99.2316
1437.43	98.8868	1437.43	99.2238
1438.86	98.8536	1438.86	99.1626
1440.29	98.758	1440.29	98.9078
1441.71	98.6282	1441.71	98.6822
1443.14	98.5199	1443.14	98.5047
1444.56	98.303	1444.56	98.3609
1445.99	98.0018	1445.99	98.0843
1447.42	97.7742	1447.42	97.777
1448.84	97.5542	1448.84	97.553
1450.27	97.3451	1450.27	97.3669
1451.69	97.0842	1451.69	97.2841
1453.12	96.8822	1453.12	97.2879
1454.55	96.9176	1454.55	97.3227
1455.97	97.0857	1455.97	97.4664
1457.4	97.331	1457.4	97.7198
1458.82	97.6042	1458.82	97.9651
1460.25	97.8695	1460.25	98.2016
1461.68	98.2215	1461.68	98.375
1463.1	98.5696	1463.1	98.4971
1464.53	98.7248	1464.53	98.6072
1465.95	98.792	1465.95	98.7265
1467.38	98.8286	1467.38	98.773
1468.81	98.6943	1468.81	98.802
1470.23	98.5063	1470.23	98.8147
1471.66	98.2614	1471.66	98.8848
1473.08	98.0243	1473.08	99.0958
1474.51	97.9158	1474.51	99.1757
1475.94	97.8797	1475.94	98.8921
1477.36	97.9796	1477.36	98.4406
1478.79	98.1053	1478.79	98.0965
1480.21	98.1752	1480.21	97.9303
1481.64	98.12	1481.64	97.9314
1483.07	97.8403	1483.07	98.0087
1484.49	97.508	1484.49	98.1294
1485.92	97.2927	1485.92	98.3043
1487.34	97.2445	1487.34	98.4799
1488.77	97.2642	1488.77	98.4232
1490.2	97.3568	1490.2	98.2933
1491.62	97.4376	1491.62	98.9822
1493.05	97.3813	1493.05	99.196
1494.47	97.1565	1494.47	99.122
1495.9	97.1745	1495.9	98.8076
1497.33	98.1789	1497.33	98.3677
1498.75	98.4345	1498.75	97.9864
1500.18	97.9517	1500.18	97.7861
1501.6	96.9025	1501.6	97.6581
1503.03	95.7331	1503.03	97.3145
1504.46	94.8509	1504.46	96.7962
1505.88	94.284	1505.88	96.2811
1507.31	93.8671	1507.31	95.5593
1508.73	93.2444	1508.73	94.9061
1510.16	92.6203	1510.16	94.4648
1511.59	92.3769	1511.59	94.2154
1513.01	92.187	1513.01	93.9909
1514.44	92.2227	1514.44	93.7182
1515.86	92.8641	1515.86	93.5423
1517.29	94.0571	1517.29	93.4946
1518.72	94.0394	1518.72	93.4705
1520.14	93.7395	1520.14	93.5933
1521.57	93.5117	1521.57	93.9475
1522.99	93.5432	1522.99	94.498
1524.42	93.779	1524.42	94.4664
1525.85	94.024	1525.85	94.4391
1527.27	93.9983	1527.27	94.5075
1528.7	93.8827	1528.7	94.8605
1530.12	94.1374	1530.12	95.0785
1531.55	94.6521	1531.55	95.1369
1532.98	95.0184	1532.98	95.1841
1534.4	95.4446	1534.4	95.2955
1535.83	95.7459	1535.83	95.4862
1537.26	95.8469	1537.26	95.7098
1538.68	95.8663	1538.68	95.9129
1540.11	96.0428	1540.11	96.2237
1541.53	96.1852	1541.53	96.3926
1542.96	96.2295	1542.96	96.6518
1544.39	96.353	1544.39	96.8122
1545.81	96.4579	1545.81	96.9625
1547.24	96.4229	1547.24	97.2706
1548.66	96.6551	1548.66	97.5453
1550.09	97.029	1550.09	97.7603
1551.52	97.276	1551.52	97.9165
1552.94	97.5458	1552.94	98.0152
1554.37	97.7354	1554.37	98.28
1555.79	97.7788	1555.79	98.757
1557.22	97.7521	1557.22	99.0332
1558.65	97.832	1558.65	99.152
1560.07	97.928	1560.07	99.1656
1561.5	97.7969	1561.5	98.9282
1562.92	97.6935	1562.92	98.8656
1564.35	97.6432	1564.35	98.907
1565.78	97.5503	1565.78	98.8949
1567.2	97.4434	1567.2	98.7056
1568.63	97.48	1568.63	98.528
1570.05	97.473	1570.05	98.5016
1571.48	97.4406	1571.48	98.4402
1572.91	97.4712	1572.91	98.3148
1574.33	97.4569	1574.33	98.4179
1575.76	97.4763	1575.76	98.46
1577.18	97.4711	1577.18	98.488
1578.61	97.5032	1578.61	98.632
1580.04	97.6377	1580.04	98.6594
1581.46	97.752	1581.46	98.6434
1582.89	97.8174	1582.89	98.594
1584.31	97.8099	1584.31	98.5566
1585.74	97.8389	1585.74	98.6502
1587.17	97.8542	1587.17	98.7439
1588.59	97.8398	1588.59	98.757
1590.02	97.8135	1590.02	98.6847
1591.44	97.8581	1591.44	98.7128
1592.87	97.9134	1592.87	98.774
1594.3	97.9268	1594.3	98.7929
1595.72	97.964	1595.72	98.6632
1597.15	98.0032	1597.15	98.5932
1598.57	98.0463	1598.57	98.5431
1600	98.1102	1600	98.418
1601.43	98.0823	1601.43	98.4117
1602.85	98.0555	1602.85	98.5091
1604.28	98.0389	1604.28	98.7094
1605.7	97.9982	1605.7	98.7823
1607.13	98	1607.13	98.7867
1608.56	98.0469	1608.56	98.7854
1609.98	98.1755	1609.98	98.7949
1611.41	98.3004	1611.41	98.6408
1612.83	98.3422	1612.83	98.4215
1614.26	98.3954	1614.26	98.1892
1615.69	98.4064	1615.69	97.9874
1617.11	98.281	1617.11	97.8392
1618.54	98.0903	1618.54	97.4947
1619.96	97.8476	1619.96	97.3014
1621.39	97.5969	1621.39	97.4087
1622.82	97.4561	1622.82	97.523
1624.24	97.3414	1624.24	97.4934
1625.67	97.4469	1625.67	97.4257
1627.09	97.7597	1627.09	97.3964
1628.52	98.025	1628.52	97.3516
1629.95	98.2081	1629.95	97.3127
1631.37	98.3563	1631.37	97.5952
1632.8	98.5173	1632.8	97.9476
1634.22	98.6001	1634.22	98.2173
1635.65	98.5829	1635.65	98.0913
1637.08	98.6689	1637.08	97.7514
1638.5	98.7096	1638.5	98.0047
1639.93	98.5949	1639.93	98.4041
1641.35	98.1689	1641.35	98.6764
1642.78	97.9449	1642.78	98.694
1644.21	98.1067	1644.21	98.6943
1645.63	98.487	1645.63	98.6398
1647.06	98.7306	1647.06	98.5967
1648.48	98.7343	1648.48	98.5802
1649.91	98.6325	1649.91	98.6098
1651.34	98.5309	1651.34	98.8554
1652.76	98.4062	1652.76	99.0559
1654.19	98.4084	1654.19	99.2284
1655.62	98.501	1655.62	99.3194
1657.04	98.6737	1657.04	99.3993
1658.47	98.6308	1658.47	99.264
1659.89	98.4079	1659.89	99.0943
1661.32	98.0934	1661.32	99.1249
1662.75	98.1574	1662.75	99.2795
1664.17	98.2929	1664.17	99.1564
1665.6	98.3085	1665.6	98.8623
1667.02	98.1819	1667.02	98.0844
1668.45	98.0273	1668.45	97.8055
1669.88	98.0199	1669.88	97.918
1671.3	97.931	1671.3	97.9463
1672.73	97.5265	1672.73	97.8124
1674.15	97.221	1674.15	97.5102
1675.58	96.964	1675.58	97.1514
1677.01	96.8618	1677.01	96.8448
1678.43	96.8408	1678.43	96.5154
1679.86	96.7219	1679.86	96.2447
1681.28	96.5089	1681.28	96.4196
1682.71	96.3736	1682.71	96.5366
1684.14	96.2057	1684.14	96.2906
1685.56	96.3681	1685.56	96.3158
1686.99	96.8749	1686.99	96.8049
1688.41	97.3375	1688.41	97.1896
1689.84	97.593	1689.84	97.5017
1691.27	97.8361	1691.27	98.0153
1692.69	98.0805	1692.69	98.4805
1694.12	98.4403	1694.12	98.8855
1695.54	98.669	1695.54	99.0921
1696.97	98.9146	1696.97	99.0159
1698.4	98.8735	1698.4	98.8375
1699.82	98.6166	1699.82	98.9544
1701.25	98.3047	1701.25	98.9281
1702.67	98.0075	1702.67	99.0139
1704.1	97.7938	1704.1	98.8114
1705.53	97.7875	1705.53	98.4642
1706.95	97.8473	1706.95	98.1123
1708.38	97.6946	1708.38	97.892
1709.8	97.5417	1709.8	97.6203
1711.23	97.7043	1711.23	97.5075
1712.66	97.9294	1712.66	97.6716
1714.08	97.997	1714.08	97.655
1715.51	98.0774	1715.51	97.6037
1716.93	98.168	1716.93	97.8912
1718.36	98.2256	1718.36	98.268
1719.79	98.448	1719.79	98.2662
1721.21	98.638	1721.21	98.3899
1722.64	98.6877	1722.64	98.4417
1724.06	98.829	1724.06	98.3446
1725.49	98.8917	1725.49	98.4219
1726.92	98.9256	1726.92	98.6587
1728.34	98.8837	1728.34	98.892
1729.77	98.8672	1729.77	99.0563
1731.19	98.8478	1731.19	99.0464
1732.62	98.916	1732.62	99.0133
1734.05	98.9805	1734.05	98.8814
1735.47	98.9277	1735.47	98.5988
1736.9	98.8277	1736.9	98.3117
1738.32	98.8129	1738.32	97.9803
1739.75	98.7708	1739.75	97.5926
1741.18	98.5791	1741.18	97.4073
1742.6	98.3239	1742.6	97.3291
1744.03	98.0973	1744.03	97.269
1745.45	97.8718	1745.45	97.2121
1746.88	97.8454	1746.88	97.056
1748.31	97.8471	1748.31	96.8018
1749.73	97.9196	1749.73	96.7454
1751.16	98.0678	1751.16	96.7809
1752.58	98.3083	1752.58	97.0432
1754.01	98.4867	1754.01	97.187
1755.44	98.5536	1755.44	97.3874
1756.86	98.6721	1756.86	97.8022
1758.29	98.839	1758.29	98.2275
1759.71	98.8972	1759.71	98.5997
1761.14	98.884	1761.14	98.7492
1762.57	98.8492	1762.57	98.8781
1763.99	98.7732	1763.99	99.0172
1765.42	98.7656	1765.42	98.9388
1766.85	98.8589	1766.85	98.7422
1768.27	98.76	1768.27	98.5636
1769.7	98.6025	1769.7	98.4029
1771.12	98.481	1771.12	98.271
1772.55	98.3343	1772.55	98.2762
1773.98	98.1937	1773.98	98.2199
1775.4	98.1191	1775.4	98.1598
1776.83	98.0898	1776.83	98.1453
1778.25	98.068	1778.25	98.1634
1779.68	98.1232	1779.68	98.2584
1781.11	98.2062	1781.11	98.3404
1782.53	98.289	1782.53	98.3648
1783.96	98.3566	1783.96	98.4486
1785.38	98.4738	1785.38	98.5103
1786.81	98.4799	1786.81	98.5899
1788.24	98.3132	1788.24	98.6141
1789.66	98.186	1789.66	98.5949
1791.09	98.0799	1791.09	98.6571
1792.51	97.9676	1792.51	98.6241
1793.94	97.7973	1793.94	98.4834
1795.37	97.6076	1795.37	98.4367
1796.79	97.5325	1796.79	98.2806
1798.22	97.58	1798.22	98.0041
1799.64	97.7131	1799.64	97.7597
1801.07	97.8437	1801.07	97.5957
1802.5	97.9546	1802.5	97.4857
1803.92	98.0226	1803.92	97.4226
1805.35	98.1015	1805.35	97.4792
1806.77	98.1516	1806.77	97.622
1808.2	98.1897	1808.2	97.7591
1809.63	98.2999	1809.63	97.9345
1811.05	98.444	1811.05	98.1338
1812.48	98.5516	1812.48	98.1931
1813.9	98.591	1813.9	98.2464
1815.33	98.6665	1815.33	98.3739
1816.76	98.8514	1816.76	98.5975
1818.18	98.9687	1818.18	98.733
1819.61	99.038	1819.61	98.7375
1821.03	99.0869	1821.03	98.827
1822.46	99.0707	1822.46	98.9793
1823.89	98.9867	1823.89	99.0016
1825.31	98.8922	1825.31	99.0132
1826.74	98.8574	1826.74	99.001
1828.16	98.7993	1828.16	98.8474
1829.59	98.6898	1829.59	98.6433
1831.02	98.6581	1831.02	98.5456
1832.44	98.6723	1832.44	98.5029
1833.87	98.669	1833.87	98.3847
1835.29	98.6585	1835.29	98.2182
1836.72	98.6674	1836.72	98.1354
1838.15	98.6623	1838.15	98.135
1839.57	98.5968	1839.57	98.111
1841	98.4585	1841	98.1202
1842.42	98.3395	1842.42	98.1606
1843.85	98.2756	1843.85	98.2129
1845.28	98.2151	1845.28	98.3025
1846.7	98.229	1846.7	98.3596
1848.13	98.2826	1848.13	98.3887
1849.55	98.3394	1849.55	98.4409
1850.98	98.4796	1850.98	98.5285
1852.41	98.5857	1852.41	98.6607
1853.83	98.6183	1853.83	98.7397
1855.26	98.685	1855.26	98.7647
1856.68	98.7674	1856.68	98.8144
1858.11	98.7686	1858.11	98.7899
1859.54	98.6685	1859.54	98.7612
1860.96	98.5277	1860.96	98.7695
1862.39	98.4175	1862.39	98.7779
1863.81	98.3211	1863.81	98.7535
1865.24	98.2626	1865.24	98.6656
1866.67	98.2824	1866.67	98.5914
1868.09	98.3237	1868.09	98.6197
1869.52	98.379	1869.52	98.6895
1870.94	98.4432	1870.94	98.7233
1872.37	98.471	1872.37	98.8099
1873.8	98.5432	1873.8	98.9438
1875.22	98.672	1875.22	99.071
1876.65	98.7543	1876.65	99.1518
1878.08	98.8048	1878.08	99.1775
1879.5	98.8371	1879.5	99.3207
1880.93	98.8343	1880.93	99.4369
1882.35	98.7826	1882.35	99.4378
1883.78	98.7034	1883.78	99.4333
1885.21	98.681	1885.21	99.3909
1886.63	98.6461	1886.63	99.3054
1888.06	98.5606	1888.06	99.2014
1889.48	98.5438	1889.48	99.0398
1890.91	98.5372	1890.91	98.9784
1892.34	98.5348	1892.34	99.0547
1893.76	98.5669	1893.76	99.1562
1895.19	98.5331	1895.19	99.2308
1896.61	98.5208	1896.61	99.1811
1898.04	98.6041	1898.04	99.1124
1899.47	98.6807	1899.47	99.0924
1900.89	98.7618	1900.89	99.0371
1902.32	98.7259	1902.32	99.0526
1903.74	98.6504	1903.74	99.1338
1905.17	98.607	1905.17	99.1805
1906.6	98.5272	1906.6	99.2504
1908.02	98.4921	1908.02	99.2562
1909.45	98.5166	1909.45	99.1246
1910.87	98.4588	1910.87	99.0249
1912.3	98.4662	1912.3	98.8511
1913.73	98.4054	1913.73	98.7118
1915.15	98.1377	1915.15	98.6959
1916.58	97.9197	1916.58	98.6511
1918	97.807	1918	98.6433
1919.43	97.7258	1919.43	98.6656
1920.86	97.7188	1920.86	98.676
1922.28	97.6691	1922.28	98.8504
1923.71	97.73	1923.71	99.0461
1925.13	97.8871	1925.13	99.1687
1926.56	98.0439	1926.56	99.3118
1927.99	98.2677	1927.99	99.338
1929.41	98.4546	1929.41	99.359
1930.84	98.6329	1930.84	99.2408
1932.26	98.8371	1932.26	99.0517
1933.69	98.7904	1933.69	98.8717
1935.12	98.5656	1935.12	98.6568
1936.54	98.4143	1936.54	98.3998
1937.97	98.2626	1937.97	98.2456
1939.39	98.1016	1939.39	97.9765
1940.82	98.0063	1940.82	97.6599
1942.25	97.932	1942.25	97.5302
1943.67	97.9669	1943.67	97.4253
1945.1	98.0128	1945.1	97.3727
1946.52	98.044	1946.52	97.436
1947.95	98.1767	1947.95	97.5913
1949.38	98.3099	1949.38	97.8168
1950.8	98.4871	1950.8	98.1197
1952.23	98.6787	1952.23	98.4336
1953.65	98.7914	1953.65	98.6925
1955.08	98.9375	1955.08	98.795
1956.51	99.1218	1956.51	98.8884
1957.93	99.1559	1957.93	98.9316
1959.36	99.1028	1959.36	98.7314
1960.78	99.022	1960.78	98.5236
1962.21	98.9299	1962.21	98.3474
1963.64	98.8927	1963.64	98.2573
1965.06	98.8621	1965.06	98.3285
1966.49	98.8628	1966.49	98.4537
1967.91	98.9191	1967.91	98.6099
1969.34	99.0034	1969.34	98.7673
1970.77	99.1962	1970.77	98.887
1972.19	99.3956	1972.19	98.955
1973.62	99.5886	1973.62	98.9779
1975.04	99.789	1975.04	98.9186
1976.47	99.8874	1976.47	99.0166
1977.9	99.7651	1977.9	99.0148
1979.32	99.462	1979.32	98.8223
1980.75	99.1623	1980.75	98.6919
1982.17	98.9917	1982.17	98.5822
1983.6	98.68	1983.6	98.3722
1985.03	98.2364	1985.03	98.1637
1986.45	97.9403	1986.45	97.829
1987.88	97.8296	1987.88	97.5183
1989.3	97.8633	1989.3	97.2415
1990.73	98.0208	1990.73	97.0509
1992.16	98.1532	1992.16	97.0346
1993.58	98.2572	1993.58	97.0147
1995.01	98.3604	1995.01	97.0877
1996.44	98.4867	1996.44	97.2902
1997.86	98.5942	1997.86	97.4467
1999.29	98.6071	1999.29	97.6889
2000.71	98.6665	2000.71	98.0098
2002.14	98.7338	2002.14	98.2586
2003.57	98.5184	2003.57	98.3521
2004.99	98.3118	2004.99	98.4082
2006.42	98.3391	2006.42	98.4226
2007.84	98.3182	2007.84	98.4705
2009.27	98.2389	2009.27	98.3991
2010.7	98.2019	2010.7	98.4139
2012.12	98.0836	2012.12	98.4783
2013.55	97.9464	2013.55	98.4933
2014.97	97.9469	2014.97	98.4749
2016.4	98.0212	2016.4	98.4197
2017.83	98.0855	2017.83	98.3387
2019.25	98.1256	2019.25	98.3842
2020.68	98.1777	2020.68	98.508
2022.1	98.2241	2022.1	98.5855
2023.53	98.2088	2023.53	98.5591
2024.96	98.1836	2024.96	98.4215
2026.38	98.1562	2026.38	98.3932
2027.81	98.0581	2027.81	98.4366
2029.23	97.9072	2029.23	98.4191
2030.66	97.7796	2030.66	98.5098
2032.09	97.6832	2032.09	98.5891
2033.51	97.5494	2033.51	98.5103
2034.94	97.488	2034.94	98.4643
2036.36	97.6367	2036.36	98.4627
2037.79	97.8381	2037.79	98.4604
2039.22	97.9762	2039.22	98.4854
2040.64	98.0779	2040.64	98.5156
2042.07	98.141	2042.07	98.6009
2043.49	98.1762	2043.49	98.6773
2044.92	98.1647	2044.92	98.7144
2046.35	98.135	2046.35	98.8302
2047.77	98.0993	2047.77	98.9956
2049.2	98.0106	2049.2	99.1965
2050.62	98.0509	2050.62	99.3951
2052.05	98.2346	2052.05	99.4703
2053.48	98.3321	2053.48	99.4693
2054.9	98.4937	2054.9	99.4136
2056.33	98.7647	2056.33	99.3038
2057.75	98.8658	2057.75	99.2134
2059.18	98.8546	2059.18	99.0886
2060.61	98.8403	2060.61	98.979
2062.03	98.7972	2062.03	98.9481
2063.46	98.7491	2063.46	98.8998
2064.88	98.5914	2064.88	98.8997
2066.31	98.3309	2066.31	98.9624
2067.74	98.1404	2067.74	98.9741
2069.16	98.0767	2069.16	98.9667
2070.59	98.1754	2070.59	98.9561
2072.01	98.3318	2072.01	98.9729
2073.44	98.4001	2073.44	99.0696
2074.87	98.4509	2074.87	99.1556
2076.29	98.51	2076.29	99.2127
2077.72	98.5529	2077.72	99.2716
2079.14	98.6063	2079.14	99.292
2080.57	98.6348	2080.57	99.2878
2082	98.6731	2082	99.2518
2083.42	98.6763	2083.42	99.2056
2084.85	98.4923	2084.85	99.1906
2086.27	98.2478	2086.27	99.1406
2087.7	98.1281	2087.7	99.0945
2089.13	98.1104	2089.13	99.0958
2090.55	98.116	2090.55	99.0516
2091.98	98.0779	2091.98	98.9892
2093.4	98.0676	2093.4	98.951
2094.83	98.1524	2094.83	98.9241
2096.26	98.2332	2096.26	98.9411
2097.68	98.283	2097.68	98.9455
2099.11	98.3152	2099.11	98.9194
2100.53	98.3133	2100.53	98.9159
2101.96	98.3161	2101.96	98.9148
2103.39	98.2816	2103.39	98.941
2104.81	98.186	2104.81	98.9733
2106.24	98.1363	2106.24	98.9332
2107.67	98.168	2107.67	98.8843
2109.09	98.2233	2109.09	98.8609
2110.52	98.2267	2110.52	98.8405
2111.94	98.2177	2111.94	98.8449
2113.37	98.3137	2113.37	98.8445
2114.8	98.4267	2114.8	98.8571
2116.22	98.4823	2116.22	98.8852
2117.65	98.5512	2117.65	98.8702
2119.07	98.5791	2119.07	98.8977
2120.5	98.552	2120.5	98.9662
2121.93	98.5379	2121.93	98.9614
2123.35	98.5152	2123.35	98.9472
2124.78	98.5235	2124.78	98.9636
2126.2	98.5397	2126.2	98.9811
2127.63	98.4878	2127.63	99.0016
2129.06	98.4394	2129.06	98.986
2130.48	98.394	2130.48	98.9648
2131.91	98.3413	2131.91	98.9551
2133.33	98.3117	2133.33	98.8917
2134.76	98.2513	2134.76	98.7771
2136.19	98.2429	2136.19	98.6246
2137.61	98.2748	2137.61	98.5035
2139.04	98.1534	2139.04	98.4705
2140.46	97.9585	2140.46	98.4412
2141.89	97.8136	2141.89	98.4308
2143.32	97.7121	2143.32	98.4655
2144.74	97.7084	2144.74	98.4805
2146.17	97.7446	2146.17	98.4904
2147.59	97.8014	2147.59	98.4451
2149.02	97.8735	2149.02	98.3654
2150.45	97.7769	2150.45	98.3682
2151.87	97.6413	2151.87	98.4027
2153.3	97.6681	2153.3	98.4602
2154.72	97.7569	2154.72	98.5458
2156.15	97.8139	2156.15	98.5943
2157.58	97.8182	2157.58	98.6662
2159	97.7511	2159	98.6942
2160.43	97.6669	2160.43	98.6005
2161.85	97.6692	2161.85	98.5424
2163.28	97.7948	2163.28	98.4841
2164.71	97.8948	2164.71	98.3629
2166.13	97.9338	2166.13	98.306
2167.56	97.9988	2167.56	98.3208
2168.98	97.9201	2168.98	98.3974
2170.41	97.7605	2170.41	98.4978
2171.84	97.8424	2171.84	98.5489
2173.26	98.0199	2173.26	98.6127
2174.69	98.1028	2174.69	98.662
2176.11	98.1121	2176.11	98.6515
2177.54	98.0535	2177.54	98.6168
2178.97	97.9815	2178.97	98.5241
2180.39	97.9244	2180.39	98.4436
2181.82	97.9244	2181.82	98.4204
2183.24	97.9363	2183.24	98.4464
2184.67	97.7837	2184.67	98.5564
2186.1	97.5963	2186.1	98.5959
2187.52	97.5335	2187.52	98.5414
2188.95	97.5037	2188.95	98.5273
2190.37	97.5613	2190.37	98.4495
2191.8	97.6611	2191.8	98.3607
2193.23	97.6994	2193.23	98.4084
2194.65	97.8189	2194.65	98.4684
2196.08	97.9542	2196.08	98.5384
2197.5	97.9983	2197.5	98.6264
2198.93	98.0906	2198.93	98.6341
2200.36	98.2184	2200.36	98.6407
2201.78	98.3048	2201.78	98.6648
2203.21	98.3232	2203.21	98.6652
2204.63	98.2464	2204.63	98.673
2206.06	98.1757	2206.06	98.6654
2207.49	98.1423	2207.49	98.6633
2208.91	98.0857	2208.91	98.6381
2210.34	98.03	2210.34	98.5499
2211.76	97.9968	2211.76	98.5155
2213.19	98.0326	2213.19	98.5295
2214.62	98.1156	2214.62	98.5283
2216.04	98.1529	2216.04	98.5334
2217.47	98.2138	2217.47	98.4923
2218.89	98.2912	2218.89	98.4517
2220.32	98.2771	2220.32	98.4747
2221.75	98.2541	2221.75	98.4903
2223.17	98.287	2223.17	98.5195
2224.6	98.3142	2224.6	98.5583
2226.03	98.3017	2226.03	98.5626
2227.45	98.2433	2227.45	98.5644
2228.88	98.1589	2228.88	98.5102
2230.3	98.0682	2230.3	98.427
2231.73	97.977	2231.73	98.4287
2233.16	97.8637	2233.16	98.4635
2234.58	97.7023	2234.58	98.4788
2236.01	97.6057	2236.01	98.4832
2237.43	97.6185	2237.43	98.4839
2238.86	97.6055	2238.86	98.4979
2240.29	97.5893	2240.29	98.5027
2241.71	97.6536	2241.71	98.5088
2243.14	97.777	2243.14	98.5456
2244.56	97.8767	2244.56	98.5531
2245.99	97.9317	2245.99	98.533
2247.42	97.9648	2247.42	98.5489
2248.84	97.9554	2248.84	98.5855
2250.27	97.8892	2250.27	98.6214
2251.69	97.824	2251.69	98.6435
2253.12	97.771	2253.12	98.6461
2254.55	97.7241	2254.55	98.6473
2255.97	97.742	2255.97	98.6397
2257.4	97.7825	2257.4	98.6328
2258.82	97.7802	2258.82	98.6252
2260.25	97.7819	2260.25	98.5926
2261.68	97.7835	2261.68	98.5818
2263.1	97.7851	2263.1	98.6072
2264.53	97.7868	2264.53	98.6214
2265.95	97.7884	2265.95	98.6254
2267.38	97.7901	2267.38	98.6294
2268.81	97.7917	2268.81	98.6333
2270.23	97.7934	2270.23	98.6373
2271.66	97.795	2271.66	98.6412
2273.08	97.7966	2273.08	98.6452
2274.51	97.7983	2274.51	98.6491
2275.94	97.7999	2275.94	98.6531
2277.36	97.8016	2277.36	98.657
2278.79	97.8032	2278.79	98.661
2280.21	97.8048	2280.21	98.6649
2281.64	97.8065	2281.64	98.6689
2283.07	97.8081	2283.07	98.6728
2284.49	97.8098	2284.49	98.6768
2285.92	97.8114	2285.92	98.6807
2287.34	97.8131	2287.34	98.6847
2288.77	97.8147	2288.77	98.6886
2290.2	97.8163	2290.2	98.6926
2291.62	97.818	2291.62	98.6965
2293.05	97.8196	2293.05	98.7005
2294.47	97.8213	2294.47	98.7044
2295.9	97.8229	2295.9	98.7084
2297.33	97.8246	2297.33	98.7123
2298.75	97.8262	2298.75	98.7163
2300.18	97.8278	2300.18	98.7202
2301.6	97.8295	2301.6	98.7242
2303.03	97.8311	2303.03	98.7281
2304.46	97.8328	2304.46	98.7321
2305.88	97.8344	2305.88	98.736
2307.31	97.836	2307.31	98.74
2308.73	97.8377	2308.73	98.7439
2310.16	97.8393	2310.16	98.7479
2311.59	97.841	2311.59	98.7518
2313.01	97.8426	2313.01	98.7558
2314.44	97.8443	2314.44	98.7597
2315.86	97.8459	2315.86	98.7637
2317.29	97.8475	2317.29	98.7676
2318.72	97.8492	2318.72	98.7716
2320.14	97.8508	2320.14	98.7755
2321.57	97.8525	2321.57	98.7795
2322.99	97.8541	2322.99	98.7834
2324.42	97.8558	2324.42	98.7874
2325.85	97.8574	2325.85	98.7914
2327.27	97.859	2327.27	98.7953
2328.7	97.8607	2328.7	98.7993
2330.12	97.8623	2330.12	98.8032
2331.55	97.864	2331.55	98.8072
2332.98	97.8656	2332.98	98.8111
2334.4	97.8672	2334.4	98.8151
2335.83	97.8689	2335.83	98.819
2337.26	97.8705	2337.26	98.823
2338.68	97.8722	2338.68	98.8269
2340.11	97.8738	2340.11	98.8309
2341.53	97.8755	2341.53	98.8348
2342.96	97.8771	2342.96	98.8388
2344.39	97.8787	2344.39	98.8427
2345.81	97.8804	2345.81	98.8467
2347.24	97.882	2347.24	98.8506
2348.66	97.8837	2348.66	98.8546
2350.09	97.8853	2350.09	98.8585
2351.52	97.887	2351.52	98.8625
2352.94	97.8886	2352.94	98.8664
2354.37	97.8902	2354.37	98.8704
2355.79	97.8919	2355.79	98.8743
2357.22	97.8935	2357.22	98.8783
2358.65	97.8952	2358.65	98.8822
2360.07	97.8968	2360.07	98.8862
2361.5	97.8985	2361.5	98.8901
2362.92	97.9001	2362.92	98.8941
2364.35	97.9017	2364.35	98.898
2365.78	97.9034	2365.78	98.902
2367.2	97.905	2367.2	98.9059
2368.63	97.9067	2368.63	98.9099
2370.05	97.9083	2370.05	98.9138
2371.48	97.9099	2371.48	98.9178
2372.91	97.9116	2372.91	98.9217
2374.33	97.9132	2374.33	98.9257
2375.76	97.9149	2375.76	98.9296
2377.18	97.9165	2377.18	98.9336
2378.61	97.9182	2378.61	98.9375
2380.04	97.9198	2380.04	98.9415
2381.46	97.9214	2381.46	98.9454
2382.89	97.9231	2382.89	98.9494
2384.31	97.9247	2384.31	98.9534
2385.74	97.9264	2385.74	98.9661
2387.17	97.928	2387.17	98.9818
2388.59	97.9297	2388.59	98.986
2390.02	97.9313	2390.02	98.9868
2391.44	97.9361	2391.44	98.99
2392.87	97.9368	2392.87	98.9916
2394.3	97.9348	2394.3	98.9809
2395.72	97.9374	2395.72	98.9528
2397.15	97.9409	2397.15	98.9221
2398.57	97.9437	2398.57	98.893
2400	97.9443	2400	98.8602
2401.43	97.9341	2401.43	98.8295
2402.85	97.911	2402.85	98.8015
2404.28	97.8844	2404.28	98.7696
2405.7	97.8651	2405.7	98.7336
2407.13	97.8417	2407.13	98.6989
2408.56	97.803	2408.56	98.6726
2409.98	97.7641	2409.98	98.6429
2411.41	97.7316	2411.41	98.6156
2412.83	97.7072	2412.83	98.6059
2414.26	97.7057	2414.26	98.6012
2415.69	97.7071	2415.69	98.6019
2417.11	97.7072	2417.11	98.6196
2418.54	97.7221	2418.54	98.6345
2419.96	97.7332	2419.96	98.6433
2421.39	97.7405	2421.39	98.6552
2422.82	97.7536	2422.82	98.662
2424.24	97.7557	2424.24	98.6696
2425.67	97.7513	2425.67	98.6687
2427.09	97.7368	2427.09	98.6551
2428.52	97.7161	2428.52	98.6511
2429.95	97.7142	2429.95	98.6545
2431.37	97.71	2431.37	98.6522
2432.8	97.7043	2432.8	98.6433
2434.22	97.7168	2434.22	98.637
2435.65	97.7202	2435.65	98.6398
2437.08	97.7258	2437.08	98.6396
2438.5	97.7417	2438.5	98.6412
2439.93	97.7437	2439.93	98.6472
2441.35	97.7575	2441.35	98.643
2442.78	97.7685	2442.78	98.6494
2444.21	97.7395	2444.21	98.6601
2445.63	97.7065	2445.63	98.647
2447.06	97.6876	2447.06	98.6405
2448.49	97.6839	2448.49	98.6442
2449.91	97.6976	2449.91	98.6339
2451.34	97.6993	2451.34	98.622
2452.76	97.7011	2452.76	98.6079
2454.19	97.72	2454.19	98.6076
2455.62	97.7343	2455.62	98.6305
2457.04	97.7426	2457.04	98.6322
2458.47	97.7356	2458.47	98.6206
2459.89	97.7177	2459.89	98.6265
2461.32	97.717	2461.32	98.6268
2462.75	97.7138	2462.75	98.616
2464.17	97.7025	2464.17	98.606
2465.6	97.7088	2465.6	98.5993
2467.02	97.7334	2467.02	98.5989
2468.45	97.7745	2468.45	98.6025
2469.88	97.8083	2469.88	98.6143
2471.3	97.8188	2471.3	98.6213
2472.73	97.8335	2472.73	98.6152
2474.15	97.8499	2474.15	98.6173
2475.58	97.853	2475.58	98.6153
2477.01	97.8422	2477.01	98.6034
2478.43	97.806	2478.43	98.6047
2479.86	97.7625	2479.86	98.6023
2481.28	97.7357	2481.28	98.5944
2482.71	97.7223	2482.71	98.5965
2484.14	97.7239	2484.14	98.6004
2485.56	97.7295	2485.56	98.6156
2486.99	97.7314	2486.99	98.6243
2488.41	97.7353	2488.41	98.606
2489.84	97.7321	2489.84	98.6008
2491.27	97.7369	2491.27	98.6084
2492.69	97.7662	2492.69	98.599
2494.12	97.7857	2494.12	98.5793
2495.54	97.771	2495.54	98.5446
2496.97	97.7335	2496.97	98.5042
2498.4	97.6873	2498.4	98.4865
2499.82	97.6379	2499.82	98.4902
2501.25	97.5937	2501.25	98.5022
2502.67	97.5706	2502.67	98.5073
2504.1	97.5656	2504.1	98.5153
2505.53	97.5748	2505.53	98.5435
2506.95	97.6078	2506.95	98.5666
2508.38	97.6488	2508.38	98.5747
2509.8	97.6934	2509.8	98.5774
2511.23	97.7552	2511.23	98.5719
2512.66	97.7989	2512.66	98.5716
2514.08	97.788	2514.08	98.5766
2515.51	97.7441	2515.51	98.5788
2516.93	97.7034	2516.93	98.586
2518.36	97.6729	2518.36	98.5868
2519.79	97.6381	2519.79	98.5862
2521.21	97.6089	2521.21	98.6013
2522.64	97.6041	2522.64	98.6132
2524.06	97.6189	2524.06	98.61
2525.49	97.6479	2525.49	98.5927
2526.92	97.6709	2526.92	98.568
2528.34	97.6836	2528.34	98.5552
2529.77	97.7216	2529.77	98.5545
2531.19	97.7658	2531.19	98.5687
2532.62	97.7671	2532.62	98.5895
2534.05	97.7387	2534.05	98.5903
2535.47	97.7176	2535.47	98.5942
2536.9	97.724	2536.9	98.613
2538.32	97.7306	2538.32	98.6144
2539.75	97.6978	2539.75	98.6095
2541.18	97.6582	2541.18	98.617
2542.6	97.6521	2542.6	98.6317
2544.03	97.6625	2544.03	98.6515
2545.45	97.6568	2545.45	98.6641
2546.88	97.6292	2546.88	98.6788
2548.31	97.631	2548.31	98.7069
2549.73	97.6856	2549.73	98.733
2551.16	97.7434	2551.16	98.7596
2552.58	97.7908	2552.58	98.7847
2554.01	97.8385	2554.01	98.7991
2555.44	97.8884	2555.44	98.8096
2556.86	97.9353	2556.86	98.8088
2558.29	97.9242	2558.29	98.7987
2559.71	97.8622	2559.71	98.787
2561.14	97.8361	2561.14	98.7666
2562.57	97.8382	2562.57	98.7483
2563.99	97.8136	2563.99	98.7268
2565.42	97.7589	2565.42	98.6999
2566.85	97.6986	2566.85	98.7014
2568.27	97.6771	2568.27	98.7208
2569.7	97.6936	2569.7	98.7312
2571.12	97.718	2571.12	98.7398
2572.55	97.7606	2572.55	98.74
2573.98	97.8077	2573.98	98.7321
2575.4	97.8207	2575.4	98.7274
2576.83	97.7863	2576.83	98.7304
2578.25	97.7318	2578.25	98.7517
2579.68	97.7174	2579.68	98.7773
2581.11	97.7339	2581.11	98.7964
2582.53	97.7371	2582.53	98.815
2583.96	97.7535	2583.96	98.8207
2585.38	97.7881	2585.38	98.8247
2586.81	97.8191	2586.81	98.8326
2588.24	97.8538	2588.24	98.8234
2589.66	97.881	2589.66	98.8171
2591.09	97.9054	2591.09	98.8174
2592.51	97.9286	2592.51	98.8004
2593.94	97.9093	2593.94	98.7861
2595.37	97.8509	2595.37	98.7824
2596.79	97.7872	2596.79	98.7819
2598.22	97.7347	2598.22	98.794
2599.64	97.7002	2599.64	98.8032
2601.07	97.6665	2601.07	98.794
2602.5	97.65	2602.5	98.7698
2603.92	97.6764	2603.92	98.7425
2605.35	97.7082	2605.35	98.7346
2606.77	97.733	2606.77	98.7427
2608.2	97.7623	2608.2	98.7538
2609.63	97.7812	2609.63	98.7672
2611.05	97.7997	2611.05	98.7764
2612.48	97.8213	2612.48	98.7896
2613.9	97.8347	2613.9	98.8044
2615.33	97.847	2615.33	98.8047
2616.76	97.8479	2616.76	98.8062
2618.18	97.8361	2618.18	98.8084
2619.61	97.8232	2619.61	98.8068
2621.03	97.7974	2621.03	98.8218
2622.46	97.7664	2622.46	98.8329
2623.89	97.7474	2623.89	98.8255
2625.31	97.7423	2625.31	98.8259
2626.74	97.7543	2626.74	98.8315
2628.16	97.7657	2628.16	98.8367
2629.59	97.7654	2629.59	98.8496
2631.02	97.7734	2631.02	98.8598
2632.44	97.7948	2632.44	98.8611
2633.87	97.817	2633.87	98.8589
2635.29	97.8269	2635.29	98.8644
2636.72	97.8239	2636.72	98.8825
2638.15	97.8201	2638.15	98.8992
2639.57	97.8059	2639.57	98.912
2641	97.7771	2641	98.9215
2642.42	97.7609	2642.42	98.9221
2643.85	97.7704	2643.85	98.9271
2645.28	97.7954	2645.28	98.9338
2646.7	97.816	2646.7	98.9285
2648.13	97.8211	2648.13	98.9229
2649.55	97.8304	2649.55	98.9244
2650.98	97.8558	2650.98	98.9293
2652.41	97.8819	2652.41	98.929
2653.83	97.8982	2653.83	98.9133
2655.26	97.9063	2655.26	98.8937
2656.68	97.9044	2656.68	98.877
2658.11	97.8828	2658.11	98.86
2659.54	97.8485	2659.54	98.8559
2660.96	97.8224	2660.96	98.8623
2662.39	97.7996	2662.39	98.8627
2663.81	97.7759	2663.81	98.8555
2665.24	97.762	2665.24	98.8454
2666.67	97.7545	2666.67	98.8422
2668.09	97.7546	2668.09	98.8449
2669.52	97.7651	2669.52	98.843
2670.94	97.7749	2670.94	98.8407
2672.37	97.7864	2672.37	98.839
2673.8	97.807	2673.8	98.8355
2675.22	97.832	2675.22	98.8342
2676.65	97.8438	2676.65	98.8306
2678.08	97.8289	2678.08	98.8275
2679.5	97.8093	2679.5	98.8268
2680.93	97.7908	2680.93	98.8179
2682.35	97.7553	2682.35	98.8012
2683.78	97.7293	2683.78	98.7781
2685.21	97.7263	2685.21	98.7551
2686.63	97.721	2686.63	98.7468
2688.06	97.7158	2688.06	98.7447
2689.48	97.7112	2689.48	98.7452
2690.91	97.7078	2690.91	98.755
2692.34	97.7211	2692.34	98.7609
2693.76	97.7396	2693.76	98.7603
2695.19	97.7577	2695.19	98.7628
2696.61	97.7757	2696.61	98.7665
2698.04	97.7758	2698.04	98.7724
2699.47	97.7719	2699.47	98.7759
2700.89	97.7723	2700.89	98.7745
2702.32	97.7614	2702.32	98.7778
2703.74	97.7526	2703.74	98.7786
2705.17	97.7504	2705.17	98.7692
2706.6	97.7481	2706.6	98.7579
2708.02	97.7515	2708.02	98.7506
2709.45	97.7453	2709.45	98.7497
2710.87	97.7264	2710.87	98.748
2712.3	97.7086	2712.3	98.7413
2713.73	97.6906	2713.73	98.7367
2715.15	97.6835	2715.15	98.7323
2716.58	97.6835	2716.58	98.7321
2718	97.6728	2718	98.7401
2719.43	97.6648	2719.43	98.7416
2720.86	97.6613	2720.86	98.7368
2722.28	97.6556	2722.28	98.7359
2723.71	97.667	2723.71	98.7375
2725.13	97.6963	2725.13	98.7455
2726.56	97.7239	2726.56	98.7587
2727.99	97.7416	2727.99	98.7672
2729.41	97.7471	2729.41	98.7708
2730.84	97.7419	2730.84	98.7738
2732.26	97.7316	2732.26	98.7782
2733.69	97.7297	2733.69	98.7783
2735.12	97.7409	2735.12	98.7711
2736.54	97.7477	2736.54	98.7662
2737.97	97.7418	2737.97	98.7634
2739.39	97.7296	2739.39	98.7583
2740.82	97.718	2740.82	98.757
2742.25	97.7136	2742.25	98.7593
2743.67	97.7113	2743.67	98.7584
2745.1	97.7064	2745.1	98.747
2746.52	97.6983	2746.52	98.7321
2747.95	97.683	2747.95	98.7312
2749.38	97.6659	2749.38	98.7344
2750.8	97.6489	2750.8	98.7311
2752.23	97.6443	2752.23	98.734
2753.65	97.6761	2753.65	98.7386
2755.08	97.7241	2755.08	98.7395
2756.51	97.7598	2756.51	98.7473
2757.93	97.791	2757.93	98.7588
2759.36	97.8141	2759.36	98.7656
2760.78	97.825	2760.78	98.7678
2762.21	97.8365	2762.21	98.7694
2763.64	97.8473	2763.64	98.7761
2765.06	97.8506	2765.06	98.7894
2766.49	97.8383	2766.49	98.8094
2767.91	97.8123	2767.91	98.8238
2769.34	97.7951	2769.34	98.8212
2770.77	97.7978	2770.77	98.8194
2772.19	97.8185	2772.19	98.8272
2773.62	97.8431	2773.62	98.8313
2775.04	97.8535	2775.04	98.8273
2776.47	97.8612	2776.47	98.8106
2777.9	97.8709	2777.9	98.791
2779.32	97.8682	2779.32	98.7815
2780.75	97.8607	2780.75	98.7696
2782.17	97.8497	2782.17	98.7587
2783.6	97.8242	2783.6	98.7568
2785.03	97.7901	2785.03	98.7504
2786.45	97.7574	2786.45	98.7444
2787.88	97.735	2787.88	98.7448
2789.31	97.7237	2789.31	98.744
2790.73	97.7252	2790.73	98.7446
2792.16	97.7441	2792.16	98.742
2793.58	97.7592	2793.58	98.74
2795.01	97.7706	2795.01	98.7529
2796.44	97.799	2796.44	98.7685
2797.86	97.8212	2797.86	98.7739
2799.29	97.831	2799.29	98.7696
2800.71	97.8492	2800.71	98.7615
2802.14	97.8612	2802.14	98.7663
2803.57	97.8574	2803.57	98.7801
2804.99	97.8424	2804.99	98.7858
2806.42	97.8227	2806.42	98.7837
2807.84	97.8154	2807.84	98.7772
2809.27	97.8165	2809.27	98.7726
2810.7	97.8242	2810.7	98.7707
2812.12	97.8426	2812.12	98.7672
2813.55	97.8485	2813.55	98.7739
2814.97	97.8451	2814.97	98.7893
2816.4	97.8443	2816.4	98.8028
2817.83	97.8356	2817.83	98.8163
2819.25	97.8404	2819.25	98.8252
2820.68	97.8673	2820.68	98.8322
2822.1	97.8882	2822.1	98.8393
2823.53	97.8969	2823.53	98.8337
2824.96	97.8938	2824.96	98.8279
2826.38	97.8891	2826.38	98.8318
2827.81	97.9028	2827.81	98.8322
2829.23	97.9238	2829.23	98.8346
2830.66	97.9448	2830.66	98.8366
2832.09	97.9757	2832.09	98.8303
2833.51	98.013	2833.51	98.8206
2834.94	98.0463	2834.94	98.8293
2836.36	98.0646	2836.36	98.8425
2837.79	98.0827	2837.79	98.8622
2839.22	98.127	2839.22	98.8925
2840.64	98.1922	2840.64	98.9262
2842.07	98.271	2842.07	98.9588
2843.49	98.3588	2843.49	99.0014
2844.92	98.4448	2844.92	99.0582
2846.35	98.5333	2846.35	99.1126
2847.77	98.6159	2847.77	99.1569
2849.2	98.6768	2849.2	99.1866
2850.62	98.7206	2850.62	99.1953
2852.05	98.7491	2852.05	99.1925
2853.48	98.756	2853.48	99.1776
2854.9	98.7266	2854.9	99.1479
2856.33	98.654	2856.33	99.1143
2857.75	98.5652	2857.75	99.0726
2859.18	98.4801	2859.18	99.0198
2860.61	98.4035	2860.61	98.9577
2862.03	98.3454	2862.03	98.8795
2863.46	98.3037	2863.46	98.8032
2864.88	98.2758	2864.88	98.7488
2866.31	98.2518	2866.31	98.7048
2867.74	98.222	2867.74	98.6604
2869.16	98.2057	2869.16	98.6131
2870.59	98.2078	2870.59	98.5664
2872.01	98.2169	2872.01	98.5292
2873.44	98.2257	2873.44	98.5036
2874.87	98.2143	2874.87	98.4882
2876.29	98.1934	2876.29	98.4734
2877.72	98.1823	2877.72	98.4577
2879.14	98.1706	2879.14	98.4485
2880.57	98.1696	2880.57	98.4333
2882	98.1787	2882	98.4149
2883.42	98.1802	2883.42	98.4113
2884.85	98.1918	2884.85	98.4146
2886.27	98.2119	2886.27	98.4212
2887.7	98.2374	2887.7	98.4257
2889.13	98.286	2889.13	98.4167
2890.55	98.3373	2890.55	98.4113
2891.98	98.3799	2891.98	98.4096
2893.4	98.4087	2893.4	98.4026
2894.83	98.4116	2894.83	98.4027
2896.26	98.4267	2896.26	98.3983
2897.68	98.4583	2897.68	98.3837
2899.11	98.4774	2899.11	98.3725
2900.53	98.5018	2900.53	98.3616
2901.96	98.5137	2901.96	98.3601
2903.39	98.5	2903.39	98.3697
2904.81	98.5105	2904.81	98.3799
2906.24	98.5398	2906.24	98.4071
2907.67	98.5626	2907.67	98.4545
2909.09	98.6023	2909.09	98.5198
2910.52	98.6754	2910.52	98.6053
2911.94	98.7796	2911.94	98.6835
2913.37	98.8948	2913.37	98.7571
2914.8	99.0224	2914.8	98.8406
2916.22	99.1788	2916.22	98.9099
2917.65	99.3282	2917.65	98.9652
2919.07	99.4503	2919.07	99.0116
2920.5	99.5427	2920.5	99.0378
2921.93	99.5666	2921.93	99.0537
2923.35	99.5448	2923.35	99.0503
2924.78	99.5212	2924.78	99.0169
2926.2	99.46	2926.2	98.9708
2927.63	99.3506	2927.63	98.9141
2929.06	99.2389	2929.06	98.8466
2930.48	99.1422	2930.48	98.7677
2931.91	99.0513	2931.91	98.6738
2933.33	98.9706	2933.33	98.611
2934.76	98.9097	2934.76	98.5526
2936.19	98.8528	2936.19	98.5058
2937.61	98.7993	2937.61	98.4837
2939.04	98.7693	2939.04	98.4658
2940.46	98.7411	2940.46	98.4496
2941.89	98.7094	2941.89	98.4425
2943.32	98.6951	2943.32	98.4298
2944.74	98.6743	2944.74	98.4246
2946.17	98.6372	2946.17	98.4292
2947.59	98.5985	2947.59	98.4288
2949.02	98.5555	2949.02	98.4381
2950.45	98.5244	2950.45	98.4486
2951.87	98.5088	2951.87	98.4441
2953.3	98.496	2953.3	98.4362
2954.72	98.4947	2954.72	98.4217
2956.15	98.4997	2956.15	98.4072
2957.58	98.4998	2957.58	98.4033
2959	98.4907	2959	98.3928
2960.43	98.4734	2960.43	98.3732
2961.85	98.4646	2961.85	98.3468
2963.28	98.4476	2963.28	98.3147
2964.71	98.4135	2964.71	98.2939
2966.13	98.3892	2966.13	98.2817
2967.56	98.3506	2967.56	98.2642
2968.98	98.2953	2968.98	98.2384
2970.41	98.2722	2970.41	98.2106
2971.84	98.2655	2971.84	98.197
2973.26	98.2561	2973.26	98.1899
2974.69	98.2564	2974.69	98.1774
2976.11	98.245	2976.11	98.1705
2977.54	98.217	2977.54	98.1657
2978.97	98.1846	2978.97	98.1612
2980.39	98.1549	2980.39	98.1545
2981.82	98.1397	2981.82	98.136
2983.24	98.1248	2983.24	98.129
2984.67	98.095	2984.67	98.1356
2986.1	98.0506	2986.1	98.1372
2987.52	98.0119	2987.52	98.1638
2988.95	98.03	2988.95	98.2126
2990.37	98.0726	2990.37	98.2442
2991.8	98.0751	2991.8	98.2707
2993.23	98.0773	2993.23	98.305
2994.65	98.1207	2994.65	98.3425
2996.08	98.1552	2996.08	98.3866
2997.5	98.1506	2997.5	98.4156
2998.93	98.1325	2998.93	98.4136
3000.36	98.1257	3000.36	98.398
3001.78	98.1136	3001.78	98.383
3003.21	98.0753	3003.21	98.3701
3004.63	98.0251	3004.63	98.3574
3006.06	97.9767	3006.06	98.3501
3007.49	97.9547	3007.49	98.3531
3008.91	97.9593	3008.91	98.3674
3010.34	97.9262	3010.34	98.3861
3011.76	97.8672	3011.76	98.3868
3013.19	97.8707	3013.19	98.3925
3014.62	97.9357	3014.62	98.4502
3016.04	97.9892	3016.04	98.5185
3017.47	97.9998	3017.47	98.5532
3018.9	98.025	3018.9	98.5834
3020.32	98.1132	3020.32	98.6004
3021.75	98.1891	3021.75	98.5842
3023.17	98.1947	3023.17	98.5727
3024.6	98.1652	3024.6	98.5776
3026.03	98.1015	3026.03	98.5731
3027.45	98.0048	3027.45	98.5563
3028.88	97.92	3028.88	98.5342
3030.3	97.8603	3030.3	98.5062
3031.73	97.8168	3031.73	98.4811
3033.16	97.7957	3033.16	98.4747
3034.58	97.8109	3034.58	98.4873
3036.01	97.8411	3036.01	98.5107
3037.43	97.8606	3037.43	98.541
3038.86	97.9204	3038.86	98.5805
3040.29	98.021	3040.29	98.6229
3041.71	98.063	3041.71	98.6604
3043.14	98.0473	3043.14	98.6608
3044.56	98.0408	3044.56	98.6687
3045.99	98.0256	3045.99	98.7109
3047.42	97.983	3047.42	98.7333
3048.84	97.9437	3048.84	98.7253
3050.27	97.9231	3050.27	98.7124
3051.69	97.9146	3051.69	98.6847
3053.12	97.928	3053.12	98.6449
3054.55	97.9765	3054.55	98.6118
3055.97	98.0311	3055.97	98.589
3057.4	98.0689	3057.4	98.5729
3058.82	98.0956	3058.82	98.5628
3060.25	98.0945	3060.25	98.5653
3061.68	98.0725	3061.68	98.5788
3063.1	98.059	3063.1	98.6021
3064.53	98.0441	3064.53	98.6388
3065.95	98.0128	3065.95	98.669
3067.38	97.9611	3067.38	98.6793
3068.81	97.9114	3068.81	98.6808
3070.23	97.9022	3070.23	98.6804
3071.66	97.9097	3071.66	98.6812
3073.08	97.9071	3073.08	98.6736
3074.51	97.9182	3074.51	98.6584
3075.94	97.94	3075.94	98.6638
3077.36	97.9558	3077.36	98.6918
3078.79	97.9638	3078.79	98.7311
3080.21	97.9712	3080.21	98.7684
3081.64	97.9944	3081.64	98.7675
3083.07	98.0267	3083.07	98.7385
3084.49	98.0677	3084.49	98.7209
3085.92	98.1116	3085.92	98.7048
3087.34	98.1187	3087.34	98.6749
3088.77	98.1048	3088.77	98.638
3090.2	98.0862	3090.2	98.613
3091.62	98.0186	3091.62	98.6125
3093.05	97.9202	3093.05	98.6126
3094.47	97.8404	3094.47	98.6014
3095.9	97.7798	3095.9	98.5899
3097.33	97.7278	3097.33	98.5696
3098.75	97.6685	3098.75	98.5424
3100.18	97.6234	3100.18	98.5164
3101.6	97.6256	3101.6	98.4917
3103.03	97.6608	3103.03	98.4716
3104.46	97.7138	3104.46	98.4488
3105.88	97.7514	3105.88	98.4364
3107.31	97.7573	3107.31	98.4417
3108.73	97.7769	3108.73	98.4338
3110.16	97.7978	3110.16	98.4217
3111.59	97.7996	3111.59	98.4132
3113.01	97.8134	3113.01	98.3845
3114.44	97.821	3114.44	98.3673
3115.86	97.8209	3115.86	98.3826
3117.29	97.833	3117.29	98.3978
3118.72	97.8305	3118.72	98.4051
3120.14	97.8247	3120.14	98.4178
3121.57	97.8398	3121.57	98.4486
3122.99	97.8686	3122.99	98.4875
3124.42	97.8986	3124.42	98.5156
3125.85	97.8951	3125.85	98.5603
3127.27	97.8794	3127.27	98.6188
3128.7	97.8867	3128.7	98.6509
3130.12	97.8864	3130.12	98.6678
3131.55	97.8895	3131.55	98.6795
3132.98	97.8957	3132.98	98.6911
3134.4	97.8771	3134.4	98.7212
3135.83	97.8828	3135.83	98.7517
3137.26	97.9029	3137.26	98.7737
3138.68	97.894	3138.68	98.7777
3140.11	97.8935	3140.11	98.7449
3141.53	97.898	3141.53	98.7209
3142.96	97.897	3142.96	98.7236
3144.39	97.9037	3144.39	98.724
3145.81	97.8924	3145.81	98.7421
3147.24	97.8803	3147.24	98.7739
3148.66	97.8752	3148.66	98.7901
3150.09	97.8597	3150.09	98.799
3151.52	97.8669	3151.52	98.8049
3152.94	97.8732	3152.94	98.8154
3154.37	97.8676	3154.37	98.8303
3155.79	97.9098	3155.79	98.8304
3157.22	97.9619	3157.22	98.8271
3158.65	97.9914	3158.65	98.8229
3160.07	98.0221	3160.07	98.8169
3161.5	98.0158	3161.5	98.837
3162.92	97.9839	3162.92	98.8723
3164.35	97.9718	3164.35	98.8945
3165.78	97.9648	3165.78	98.8984
3167.2	97.9661	3167.2	98.8783
3168.63	97.9683	3168.63	98.8526
3170.05	97.9599	3170.05	98.8299
3171.48	97.9674	3171.48	98.7931
3172.91	97.978	3172.91	98.7509
3174.33	97.9839	3174.33	98.7189
3175.76	98.0024	3175.76	98.7067
3177.18	98.004	3177.18	98.7081
3178.61	97.9719	3178.61	98.7028
3180.04	97.9316	3180.04	98.7102
3181.46	97.9047	3181.46	98.7311
3182.89	97.8974	3182.89	98.7246
3184.31	97.9069	3184.31	98.7002
3185.74	97.9417	3185.74	98.6723
3187.17	97.9824	3187.17	98.6356
3188.59	97.9885	3188.59	98.6241
3190.02	97.981	3190.02	98.6498
3191.44	97.9852	3191.44	98.6867
3192.87	97.976	3192.87	98.7188
3194.3	97.9403	3194.3	98.7221
3195.72	97.8981	3195.72	98.6928
3197.15	97.8742	3197.15	98.6812
3198.57	97.8627	3198.57	98.7097
3200	97.8505	3200	98.7237
3201.43	97.856	3201.43	98.6919
3202.85	97.8827	3202.85	98.6652
3204.28	97.9182	3204.28	98.6682
3205.7	97.9383	3205.7	98.6715
3207.13	97.9129	3207.13	98.6711
3208.56	97.8851	3208.56	98.664
3209.98	97.8928	3209.98	98.6539
3211.41	97.8877	3211.41	98.6644
3212.83	97.8568	3212.83	98.6719
3214.26	97.8243	3214.26	98.6591
3215.69	97.8048	3215.69	98.6561
3217.11	97.8181	3217.11	98.6502
3218.54	97.8359	3218.54	98.6294
3219.96	97.8368	3219.96	98.6361
3221.39	97.8604	3221.39	98.6744
3222.82	97.9042	3222.82	98.7069
3224.24	97.92	3224.24	98.7242
3225.67	97.9001	3225.67	98.7287
3227.09	97.898	3227.09	98.7365
3228.52	97.9485	3228.52	98.7822
3229.95	97.9914	3229.95	98.8206
3231.37	97.9792	3231.37	98.7735
3232.8	97.9524	3232.8	98.7065
3234.22	97.9467	3234.22	98.6936
3235.65	97.9516	3235.65	98.6771
3237.08	97.9253	3237.08	98.6485
3238.5	97.8714	3238.5	98.6484
3239.93	97.8544	3239.93	98.6417
3241.35	97.8698	3241.35	98.6227
3242.78	97.8823	3242.78	98.617
3244.21	97.9068	3244.21	98.6143
3245.63	97.9287	3245.63	98.6197
[truncated: 529 more rows]

## Sheet: Raw data for Fig 2c
VSM DATA
Before adsorption		After adsorption
Field	Magnetisation	Field	Magnetisation
177.682	0.85101	121.153	0.21029
199.773	0.94645	141.787	0.25208
219.236	1.04018	161.468	0.29321
238.759	1.12758	180.049	0.33436
260.907	1.21117	199.811	0.375
279.319	1.28897	219.651	0.41372
297.738	1.361	239.33	0.45074
318.722	1.42879	261.497	0.48494
339.462	1.49134	282.552	0.5169
359.943	1.54921	301.049	0.54648
378.025	1.60283	321.961	0.57414
393.947	1.65314	341.725	0.59916
413.724	1.70031	360.3	0.62312
435.985	1.74464	381.181	0.64531
455.902	1.78604	401.977	0.66553
474.608	1.82566	420.471	0.68517
542.624	1.93029	440.075	0.70319
554.77	1.96188	462.236	0.72041
575.582	1.99142	481.978	0.73613
595.518	2.01922	500.215	0.75117
614.237	2.04653	518.641	0.76516
634.15	2.07176	539.382	0.77861
656.376	2.09599	560.179	0.79131
678.305	2.11964	578.659	0.80298
695.445	2.14136	599.284	0.81456
712.888	2.16283	621.279	0.82531
735.194	2.18347	641.056	0.83565
757.278	2.20274	659.528	0.84563
777.996	2.22152	678.898	0.85491
797.596	2.2396	699.502	0.86387
814.895	2.25686	720.215	0.87235
832.192	2.27382	739.872	0.88069
851.886	2.28965	758.523	0.88866
872.844	2.30532	778.35	0.89624
893.87	2.32006	799.304	0.90331
913.634	2.33431	819.085	0.91046
932.212	2.34848	837.821	0.9171
952.32	2.36195	856.546	0.92347
974.664	2.37473	876.551	0.92985
994.268	2.38742	899.04	0.9357
1014.03	2.39936	918.869	0.94133
1033.88	2.41147	936.33	0.94695
1052.37	2.42291	958.686	0.95265
1073.25	2.43392	978.535	0.95751
1092.84	2.44483	997.26	0.9628
1113.63	2.45533	1018.46	0.96774
1134.68	2.4657	1038.48	0.97243
1154.29	2.47547	1058.4	0.97659
1174.05	2.48524	1076.88	0.98141
1191.42	2.49449	1095.27	0.98543
1211.18	2.50376	1116.16	0.98964
1232.46	2.51251	1135.77	0.99344
1252.54	2.52112	1156.5	0.99752
1272.55	2.52976	1177.14	1.00157
1292.48	2.53803	1196.58	1.00506
1312.49	2.54633	1217.24	1.00892
1332.5	2.55392	1238.13	1.01234
1352.33	2.56167	1259.23	1.01557
1371.94	2.56941	1278.99	1.0192
1391.47	2.57653	1296.36	1.02241
1410.02	2.58371	1314.85	1.02552
1428.65	2.59087	1337.97	1.02877
1452.19	2.59762	1357.65	1.03174
1472.21	2.60462	1375.09	1.03484
1490.84	2.61101	1395.03	1.03783
1511.96	2.61775	1415.11	1.04043
1531.74	2.62432	1435.02	1.0438
1552.38	2.63033	1454.64	1.04628
1571.77	2.63651	1475.45	1.04886
1591.33	2.64245	1496.49	1.05154
1612.3	2.64863	1516.33	1.0543
1631.99	2.65424	1536.18	1.05687
1650.46	2.65998	1556.18	1.05933
1671.43	2.66544	1576.21	1.06158
1690.95	2.67093	1594.96	1.06411
1709.29	2.67611	1613.68	1.06652
1728.96	2.68171	1634.8	1.06887
1749.66	2.68694	1655.7	1.07116
1770.31	2.69244	1676.51	1.07348
1788.8	2.69732	1696.2	1.07549
1810.73	2.70239	1715.81	1.07794
1832.65	2.70715	1736.83	1.0797
1849.93	2.71201	1756.75	1.08194
1869.7	2.71681	1776.53	1.08385
1890.73	2.72182	1796.13	1.08591
1911.36	2.72603	1815.65	1.08796
1929.53	2.73054	1832.93	1.09008
1948.19	2.73513	1853.75	1.0919
1969.29	2.73977	1875.86	1.09386
1989.04	2.74385	1892.14	1.09542
2010.11	2.74863	1910.93	1.09734
2028.51	2.75236	1933.02	1.09929
2048.27	2.7569	1953.68	1.10098
2070.36	2.76081	1973.1	1.10258
2089.72	2.76489	1995.02	1.1049
2108.13	2.76905	2015.92	1.10626
2126.44	2.77295	2033.28	1.10786
2147.16	2.77706	2051.99	1.10955
2169.41	2.78094	2073.1	1.11143
2188.22	2.78507	2092.95	1.11306
2206.89	2.78855	2112.81	1.11452
2228.93	2.79243	2132.34	1.11634
2248.47	2.79594	2152.86	1.11758
2267.11	2.80012	2173.42	1.11952
2287.03	2.80354	2191.62	1.12128
2307.99	2.80734	2211.34	1.12245
2328.88	2.81058	2230.01	1.12375
2348.72	2.81426	2249.71	1.12544
2370.07	2.81752	2271.57	1.12697
2391.28	2.8213	2292.28	1.12862
2410.09	2.82473	2310.83	1.12977
2428.89	2.828	2330.75	1.13114
2447.61	2.83127	2351.73	1.13248
2466.41	2.83481	2372.68	1.13424
2487.46	2.83784	2393.79	1.13536
2508.35	2.84151	2411.17	1.13682
2528.1	2.84459	2429.67	1.13818
2548.98	2.84769	2451.67	1.13929
2569.64	2.851	2472.3	1.14085
2586.86	2.85388	2491.83	1.14231
2606.7	2.857	2511.76	1.14321
2626.54	2.86012	2533.08	1.14485
2643.98	2.86317	2552.8	1.14599
2665.02	2.866	2571.01	1.14715
2687.1	2.86926	2590.57	1.14863
2707.82	2.87186	2611.44	1.14987
2727.42	2.87501	2629.99	1.15093
2745.92	2.87774	2648.57	1.15201
2765.52	2.88068	2669.39	1.15333
2787.59	2.88355	2689.15	1.15468
2809.83	2.88633	2708.99	1.15569
2829.53	2.88937	2728.84	1.15683
2847.9	2.89168	2748.77	1.15823
2868.58	2.89466	2768.68	1.15923
2887.94	2.89755	2788.44	1.16013
2903.85	2.90018	2810.36	1.16138
2924.65	2.90256	2831.08	1.16254
2945.62	2.90565	2849.61	1.16405
2964.34	2.90814	2870.52	1.16475
2985.14	2.91061	2888.93	1.1661
3004.82	2.91324	2907.42	1.16707
3025.95	2.91568	2928.31	1.16798
3046.76	2.91822	2949.43	1.16904
3066.13	2.92111	2969.35	1.1703
3084.28	2.92348	2989.11	1.1715
3103.79	2.9259	3010.15	1.17242
3124.68	2.92838	3028.86	1.17354
3144.37	2.93093	3047.58	1.1746
3165.33	2.93346	3068.55	1.17559
3186.05	2.93593	3089.45	1.17645
3206.62	2.93816	3109.28	1.17731
3225.09	2.94067	3129.2	1.17885
3244.93	2.94293	3147.85	1.17928
3264.78	2.9453	3166.48	1.18044
3283.35	2.94774	3187.28	1.18163
3304.06	2.94975	3209.2	1.1825
3323.66	2.95223	3227.7	1.18318
3343.26	2.95419	3245.06	1.18446
3363.9	2.95678	3266.02	1.18552
3383.34	2.95907	3286.99	1.18653
3402.93	2.96124	3306.74	1.18724
3425.1	2.96353	3326.49	1.18813
3446	2.96611	3346.42	1.18938
3465.76	2.96818	3366.35	1.18991
3485.48	2.97019	3387.48	1.1909
3506.41	2.97248	3407.31	1.1917
3525.93	2.9744	3427.14	1.193
3543.94	2.97671	3448.35	1.19363
3562.27	2.97873	3467.01	1.19474
3580.6	2.98094	3485.61	1.19537
3600.28	2.9831	3506.92	1.19639
3620.11	2.98486	3526.93	1.19714
3639.86	2.98733	3546.85	1.19827
3662.35	2.98921	3566.93	1.19901
3684.84	2.99128	3586.85	1.19981
3702.36	2.99311	3606.78	1.20064
3721.07	2.99558	3626.69	1.20163
3742.19	2.99744	3646.6	1.20237
3763.25	2.99968	3665.42	1.20326
3782.94	3.00135	3685.51	1.2042
3801.37	3.00366	3705.66	1.20498
3820.92	3.00543	3725.42	1.20591
3841.65	3.00723	3746.3	1.2068
3861.25	3.00955	3767.35	1.20756
3881.96	3.0115	3785.78	1.20824
3902.6	3.01334	3805.65	1.2089
3921.01	3.01521	3828.08	1.20966
3942.14	3.01705	3847.76	1.2105
3961.82	3.01876	3866.23	1.21152
3979.02	3.02078	3884.79	1.2122
3999.9	3.02274	3904.47	1.21286
4020.78	3.02451	3927.6	1.21379
4043.03	3.02659	3948.16	1.21472
4062.78	3.02814	3965.19	1.21525
4080.23	3.03001	3982.49	1.21622
4101.2	3.03208	4002.26	1.21718
4121	3.03367	4024.32	1.21767
4139.69	3.03546	4045.2	1.21857
4159.3	3.03705	4065.13	1.21932
4181.45	3.0391	4085.14	1.21993
4201.13	3.041	4105.11	1.22071
4219.55	3.04252	4125.07	1.22164
4240.67	3.04454	4145	1.22233
4260.52	3.04615	4163.88	1.2233
4278.92	3.04807	4183.8	1.22356
4299.53	3.0495	4204.93	1.22464
4320.18	3.05146	4225.01	1.22517
4339.71	3.05296	4243.57	1.22578
4358.2	3.05483	4263.25	1.2266
4379.16	3.05647	4284.44	1.22747
4399.07	3.05816	4305.56	1.22785
4418.98	3.06006	4326.45	1.22873
4440.01	3.06155	4343.73	1.22948
4458.59	3.06334	4363.74	1.23018
4480.52	3.06499	4386	1.23102
4501.15	3.0665	4404.07	1.2318
4519.32	3.06825	4422.14	1.2325
4539	3.07015	4442.86	1.23296
4560.12	3.07186	4463.74	1.23369
4581.08	3.07324	4483.36	1.23432
4599.63	3.07508	4501.83	1.23496
4618.44	3.07622	4519.18	1.23556
4638.45	3.07806	4540.14	1.23663
4658.28	3.07948	4563.47	1.2369
4678.19	3.08112	4584.11	1.23779
4697.96	3.08276	4602.56	1.23846
4718.77	3.08421	4622.4	1.23918
4738.34	3.08596	4644.48	1.23992
4756.46	3.08761	4662.73	1.24067
4774.88	3.08912	4680.96	1.24115
4794.65	3.09082	4701.92	1.2419
4817.92	3.09218	4723.14	1.24266
4840.16	3.09377	4743.1	1.24299
4857.52	3.09556	4762.84	1.24364
4875.05	3.09708	4782.36	1.24455
4895.05	3.09836	4800.59	1.24495
4917.44	3.10005	4821.15	1.24564
4937.37	3.10146	4841.63	1.24633
4957.15	3.1029	4861.33	1.24678
4978.19	3.1047	4880.06	1.24773
4996.9	3.10612	4900.92	1.2482
5016.75	3.10732	4921.79	1.24874
5036.51	3.10905	4940.34	1.24939
5057.42	3.11043	4960.2	1.25009
5078.15	3.11166	4980.2	1.25082
5097.82	3.11353	5000.04	1.25154
5117.61	3.11495	5020.84	1.25193
5137.45	3.11617	5040.45	1.25259
5066.35	3.11231	5060.32	1.25339
5046.41	3.11083	5080.26	1.25419
5026.48	3.10924	5098.82	1.25456
5005.53	3.10796	5093.18	1.25512
4984.56	3.10619	5074.46	1.25468
4965.91	3.10482	5055.72	1.25393
4945.92	3.1031	5034.73	1.2534
4924.8	3.10188	5015.13	1.25286
4906.33	3.10032	4995.44	1.25216
4886.73	3.09878	4973.52	1.25158
4865.77	3.09694	4954.33	1.25091
4847.13	3.0958	4936.17	1.25031
4826.25	3.09419	4916.41	1.24958
4804.24	3.09285	4895.05	1.24896
4784.7	3.09102	4872.59	1.24825
4766.54	3.08926	4853.93	1.24775
4749.46	3.08794	4836.63	1.2473
4728.37	3.08632	4815.76	1.24655
4706.2	3.08504	4795.93	1.24597
4687.64	3.08318	4777.38	1.24512
4669	3.08174	4757.52	1.24465
4649.24	3.08025	4737.46	1.24386
4628.03	3.07841	4715.1	1.24322
4606.99	3.077	4695.34	1.24254
4587.41	3.07528	4678.05	1.24195
4567.58	3.07385	4656.05	1.24131
4546.54	3.07198	4635.41	1.24065
4525.73	3.07033	4617.09	1.2401
4506.36	3.06898	4597.56	1.23927
4485.73	3.06724	4578.2	1.23882
4467.25	3.06565	4556.14	1.2378
4448.68	3.06376	4535.18	1.23736
4427.72	3.06242	4516.93	1.23671
4407.97	3.06073	4496.29	1.23576
4387.09	3.05909	4476.54	1.23538
4366.52	3.05737	4456.61	1.23432
4347.16	3.0556	4435.9	1.23391
4328.67	3.05394	4417.43	1.23306
4310.11	3.05223	4398.62	1.23243
4287.94	3.05028	4376.36	1.23179
4268.19	3.04862	4356.52	1.23092
4249.56	3.04673	4337.96	1.23047
4228.44	3.04534	4317.15	1.22948
4209.88	3.04338	4297.64	1.22925
4190.12	3.04163	4278.06	1.22809
4170.2	3.03974	4258.22	1.22739
4150.19	3.03802	4238.2	1.22684
4128.91	3.03618	4219.48	1.22634
4108.87	3.03468	4199.56	1.22538
4090.18	3.03256	4178.61	1.22464
4070.24	3.0308	4158.85	1.22379
4049.12	3.02903	4139.15	1.22315
4030.48	3.0271	4119.58	1.22242
4010.55	3.02532	4098.49	1.22173
3990.63	3.02365	4077.52	1.22088
3971.91	3.02148	4058.16	1.22036
3950.71	3.01994	4038.81	1.21942
3930.97	3.01764	4020.37	1.21906
3911.6	3.01583	4001.89	1.21805
3891.1	3.01397	3980.87	1.21722
3870.31	3.0122	3959.92	1.21658
3849.5	3.01019	3940.18	1.21553
3830.05	3.0084	3920.24	1.21504
3810.21	3.00607	3899.11	1.21419
3788.98	3.0045	3878.24	1.21338
3769.08	3.00259	3858.56	1.21254
3750.43	2.99964	3838.65	1.2116
3730.7	2.9986	3820.08	1.21108
3710.94	2.9964	3801.33	1.2101
3692.22	2.99456	3781.37	1.20947
3672.37	2.99263	3761.67	1.20887
3650.29	2.99039	3740.55	1.20781
3630.72	2.98861	3719.27	1.20698
3612.08	2.98644	3700.56	1.20626
3590.94	2.98435	3680.64	1.20553
3571.25	2.98248	3659.68	1.2046
3552.86	2.98021	3640.17	1.20362
3531.81	2.97804	3620.81	1.20268
3512.13	2.97618	3601.5	1.20213
3492.76	2.97353	3581.82	1.20125
3472.09	2.97134	3562.17	1.20047
3452.52	2.9692	3543.76	1.19939
3432.74	2.96734	3523.98	1.19855
3411.86	2.965	3503.18	1.19773
3393.47	2.96274	3482.34	1.1969
3374.99	2.96072	3461.42	1.19589
3354.09	2.95837	3441.58	1.19501
3334.4	2.95619	3420.52	1.19403
3313.37	2.95385	3400.84	1.19329
3291.22	2.95147	3382.29	1.19263
3271.62	2.94924	3361.08	1.19145
3254.16	2.94713	3341	1.1907
3234.17	2.94479	3322.28	1.18983
3213.05	2.94256	3301.16	1.1887
3192.08	2.9401	3281.16	1.18801
3172.32	2.93776	3261.15	1.18676
3152.74	2.93519	3241.23	1.18598
3133.39	2.93287	3221.31	1.18492
3112.65	2.9307	3200.34	1.18425
3091.91	2.92787	3182.19	1.1832
3073.59	2.92561	3162.67	1.1822
3053.93	2.9232	3143	1.18121
3034.26	2.92077	3124.69	1.18058
3013.31	2.91823	3103.72	1.17919
2994.66	2.91588	3082.67	1.17854
2976.08	2.91331	3062.92	1.17712
2955.43	2.91085	3044.19	1.1764
2933.77	2.90797	3022.9	1.17531
2913.14	2.90565	3003.05	1.17417
2895.83	2.90278	2984.5	1.17318
2875.9	2.89993	2963.55	1.1725
2852.35	2.89762	2944.01	1.17139
2831.36	2.89474	2924.34	1.17028
2814.07	2.89212	2903.22	1.16905
2795.58	2.8894	2882.49	1.16773
2776.06	2.8866	2863.12	1.16691
2756.37	2.88367	2843.41	1.16594
2735.25	2.88097	2823.78	1.16481
2714.29	2.87829	2804.08	1.16379
2696.04	2.87521	2782.95	1.16259
2676.7	2.87234	2763.2	1.1612
2654.88	2.86939	2744.95	1.16034
2634.3	2.86667	2725.51	1.15912
2615.79	2.86354	2705.74	1.15814
2597.15	2.86044	2684.54	1.1571
2575	2.85744	2665.83	1.1559
2555.32	2.85444	2648.46	1.15447
2536.57	2.85145	2626.22	1.15335
2515.37	2.84858	2605.1	1.15202
2495.8	2.84533	2586.54	1.15101
2476.26	2.84206	2566.69	1.14974
2456.57	2.83887	2546.76	1.14871
2435.54	2.83565	2526.76	1.14741
2415.94	2.83245	2505.72	1.14612
2396.41	2.82923	2485.96	1.14469
2375.37	2.82556	2465.96	1.14365
2355.45	2.82254	2443.79	1.14222
2335.85	2.81894	2423.13	1.14098
2315.2	2.81542	2404.9	1.13942
2295.36	2.81212	2385.22	1.13828
2276.72	2.80866	2364.41	1.1372
2255.99	2.80485	2344.88	1.13574
2235.1	2.80153	2325.03	1.13437
2216.43	2.79764	2306.48	1.13304
2196.56	2.79379	2288.24	1.13127
2176.88	2.79039	2267.66	1.13021
2158.3	2.78668	2245.67	1.12867
2138.22	2.78266	2224.73	1.12724
2118.06	2.779	2207.24	1.12594
2096.94	2.77495	2186.01	1.12426
2075.82	2.77116	2166.25	1.12293
2057.01	2.76709	2148.96	1.12116
2037.29	2.76344	2127.99	1.11976
2016.41	2.75901	2108.16	1.11822
1996.7	2.7548	2087.18	1.1167
1978.05	2.75053	2066.38	1.11522
1959.33	2.74651	2046.7	1.11323
1938.36	2.7422	2026.93	1.1118
1918.82	2.7377	2007.25	1.11031
1897.94	2.73327	1986.37	1.10822
1877.08	2.72888	1965.42	1.10681
1858.77	2.72423	1947.02	1.105
1837.71	2.71984	1928.59	1.10322
1817.71	2.71488	1907.78	1.10127
1799.23	2.71019	1889.24	1.09938
1778.58	2.70506	1868.29	1.09788
1758.89	2.70059	1847.39	1.09616
1739.29	2.69551	1828.68	1.09453
1718.58	2.69059	1805.24	1.09221
1700.01	2.68547	1784.18	1.09053
1680.09	2.67997	1766.83	1.08832
1658.98	2.67476	1746.98	1.08641
1639.05	2.66916	1725.7	1.08446
1619.35	2.66368	1705.8	1.08231
1599.99	2.65842	1687.24	1.08022
1580.37	2.6525	1667.47	1.0782
1560.49	2.64669	1646.53	1.07596
1540.48	2.64062	1628.13	1.07381
1519.18	2.63459	1609.45	1.07174
1499.51	2.62854	1589.53	1.06929
1480.07	2.62242	1568.29	1.06704
1459.35	2.61579	1546.97	1.06459
1439.99	2.6095	1528.5	1.06229
1420.55	2.60291	1510.17	1.05981
1399.67	2.59622	1489.45	1.05736
1379.9	2.58922	1468.73	1.05475
1361.33	2.58207	1447.85	1.0523
1341.49	2.57478	1428	1.04965
1321.41	2.56757	1409.51	1.04657
1300.2	2.56018	1389.68	1.04414
1280.51	2.55212	1369.67	1.04119
1260.82	2.54438	1348.64	1.03813
1239.86	2.53614	1327.61	1.03543
1218.82	2.52803	1309.03	1.0327
1199.06	2.51937	1290.46	1.02948
1180.66	2.511	1269.18	1.0263
1160.97	2.50206	1247.89	1.02329
1140.17	2.49287	1229.24	1.01987
1120.73	2.48399	1210.52	1.01644
1101.2	2.47417	1190.51	1.01293
1082.64	2.46428	1170.75	1.0093
1064.07	2.45395	1151	1.00603
1040.94	2.44409	1129.96	1.00215
1020.06	2.43357	1109.01	0.99856
1001.51	2.42239	1089.09	0.99472
981.75	2.41096	1070.35	0.99075
961.739	2.39954	1049.21	0.98629
941.789	2.38748	1028.26	0.98222
921.924	2.37525	1009.95	0.97783
902.154	2.36242	989.127	0.97338
882.541	2.3492	969.444	0.96892
861.417	2.33575	950.856	0.96382
840.139	2.3218	929.629	0.95906
820.454	2.30724	909.623	0.95377
800.92	2.29212	889.854	0.94858
781.396	2.27632	870.259	0.9431
760.349	2.26056	850.574	0.93753
740.506	2.24391	829.594	0.93174
721.074	2.22685	810.956	0.92569
700.44	2.20878	792.406	0.91937
682.041	2.19056	772.725	0.91292
665.879	2.17126	751.824	0.90644
644.903	2.15115	731.1	0.8996
622.661	2.13048	712.716	0.89234
604.039	2.10827	693.111	0.88492
584.115	2.08546	672.381	0.87688
564.183	2.0623	651.635	0.86878
543.306	2.03752	631.81	0.86051
521.235	2.0118	611.923	0.85163
501.383	1.98483	592.142	0.84265
482.568	1.95625	572.05	0.83297
464.082	1.92691	550.86	0.82302
444.558	1.89597	532.301	0.81263
423.751	1.86357	512.299	0.80174
404.217	1.82937	492.285	0.79017
383.344	1.79418	473.47	0.77824
362.478	1.75685	453.473	0.76556
344.07	1.7171	433.879	0.75283
324.142	1.67559	412.993	0.73912
304.194	1.63199	392.042	0.72464
284.238	1.58615	372.523	0.70938
263.109	1.53731	353.063	0.69362
244.544	1.48558	333.531	0.67671
224.714	1.43153	312.546	0.6591
203.668	1.37456	291.407	0.64029
183.817	1.31398	271.56	0.6207
166.38	1.24858	252.043	0.60003
147.57	1.17943	231.244	0.57804
126.526	1.10588	212.596	0.55486
105.559	1.0275	192.744	0.53021
85.8633	0.94411	171.775	0.50411
66.3486	0.85428	153.374	0.4767
44.1177	0.75735	132.573	0.44729
24.3428	0.65308	112.882	0.41601
-40.889	0.29189	94.2329	0.3824
-53.2149	0.15764	71.7549	0.34697
-73.8581	0.01913	50.7225	0.3091
-92.2552	-0.12377	33.3642	0.26897
-110.897	-0.27048	14.7134	0.22521
-131.783	-0.41656	-4.90181	0.17812
-153.8	-0.55955	-25.6324	0.12824
-174.666	-0.6944	-46.4396	0.0761
-194.482	-0.82178	-66.3785	0.02185
-213.05	-0.9396	-85.1714	-0.03462
-231.699	-1.04854	-104.999	-0.09132
-252.897	-1.14765	-124.612	-0.14876
-275.301	-1.23859	-145.343	-0.2045
-293.792	-1.32169	-166.06	-0.25871
-312.032	-1.39762	-183.16	-0.3094
-334.228	-1.46757	-202.762	-0.35713
-354.114	-1.53111	-223.499	-0.40117
-373.806	-1.58991	-245.743	-0.44207
-393.408	-1.64376	-265.741	-0.47968
-413.087	-1.69364	-284.46	-0.51442
-434.049	-1.74026	-305.554	-0.54626
-453.649	-1.7836	-325.2	-0.57525
-471.014	-1.82413	-344.791	-0.60192
-539.557	-1.93187	-364.555	-0.62659
-552.985	-1.96372	-385.609	-0.64918
-573.941	-1.99385	-405.366	-0.67065
-592.353	-2.02159	-423.761	-0.68993
-612.933	-2.04856	-443.447	-0.70798
-633.808	-2.07391	-464.409	-0.72516
-653.642	-2.09826	-485.28	-0.74141
-673.325	-2.12152	-505.201	-0.75615
-692.933	-2.14387	-525.177	-0.77048
-711.586	-2.16516	-543.734	-0.78364
-731.497	-2.18521	-562.564	-0.79627
-752.527	-2.20497	-582.564	-0.80816
-772.138	-2.22346	-603.293	-0.81912
-791.666	-2.24127	-624.017	-0.82983
-811.095	-2.2584	-643.603	-0.84023
-831.485	-2.27501	-662.079	-0.84951
-849.82	-2.2907	-680.734	-0.85903
-868.231	-2.30579	-700.577	-0.8679
-888.942	-2.32092	-721.686	-0.87576
-909.893	-2.33503	-742.804	-0.88427
-930.858	-2.34879	-762.66	-0.89189
-951.929	-2.36241	-782.504	-0.89934
-970.445	-2.37518	-803.447	-0.90617
-988.87	-2.38745	-824.191	-0.91328
-1009.62	-2.39978	-843.636	-0.9199
-1028.98	-2.41139	-863.214	-0.92621
-1049.68	-2.42252	-882.733	-0.93174
-1069.05	-2.4336	-902.177	-0.93788
-1088.65	-2.44442	-921.876	-0.94343
-1109.75	-2.45471	-942.678	-0.94911
-1129.67	-2.46483	-963.354	-0.95447
-1149.59	-2.4747	-981.948	-0.95945
-1169.43	-2.48421	-1001.71	-0.96454
-1188.02	-2.49341	-1023.64	-0.96923
-1207.86	-2.50249	-1043.14	-0.97375
-1228.73	-2.51139	-1061.63	-0.97824
-1249.62	-2.5202	-1081.41	-0.98277
-1270.78	-2.5283	-1102.46	-0.98686
-1290.65	-2.53659	-1122.21	-0.99073
-1309.2	-2.54458	-1140.67	-0.99478
-1327.85	-2.55252	-1161.71	-0.99873
-1348.88	-2.56007	-1183.88	-1.00263
-1369.92	-2.56774	-1203.4	-1.00626
-1388.62	-2.57506	-1221.64	-1.00985
-1407.02	-2.58215	-1241.25	-1.01358
-1426.63	-2.58919	-1262.38	-1.01667
-1447.67	-2.59602	-1283.14	-1.01997
-1467.44	-2.60292	-1300.04	-1.02328
-1487.37	-2.60942	-1318.43	-1.02647
-1508.72	-2.61598	-1339.25	-1.02939
-1527.44	-2.62236	-1359.16	-1.0326
-1547.29	-2.62874	-1379.08	-1.03537
-1567.2	-2.63497	-1400.05	-1.03821
-1587.08	-2.64099	-1420.94	-1.04108
-1608.08	-2.64674	-1441.73	-1.04381
-1628.97	-2.6526	-1461.32	-1.04666
-1648.74	-2.65815	-1481.1	-1.0492
-1667.31	-2.66427	-1500.93	-1.05195
-1686.82	-2.66947	-1520.77	-1.05457
-1707.45	-2.67494	-1540.44	-1.05691
-1729.46	-2.68029	-1558.77	-1.05964
-1749.38	-2.68559	-1579.96	-1.06222
-1768.09	-2.69058	-1602.48	-1.06431
-1786.72	-2.69585	-1622.38	-1.06664
-1805.21	-2.70088	-1639.75	-1.06893
-1824.9	-2.70564	-1658.48	-1.07101
-1844.89	-2.7104	-1679.66	-1.07354
-1865.94	-2.71528	-1700.73	-1.07542
-1888.04	-2.71993	-1720.48	-1.07778
-1906.59	-2.72468	-1740.04	-1.07976
-1925.3	-2.72935	-1758.46	-1.08189
-1947.7	-2.7338	-1776.79	-1.08401
-1968.67	-2.7384	-1798.71	-1.08612
-1988.43	-2.74263	-1818.47	-1.08785
-2007.06	-2.74707	-1836.07	-1.09002
-2025.71	-2.75125	-1856	-1.09192
-2046.76	-2.75564	-1876	-1.09372
-2066.51	-2.75959	-1896.09	-1.09594
-2085.14	-2.76394	-1917.05	-1.09729
-2106.18	-2.76784	-1937.84	-1.09953
-2126.9	-2.77178	-1957.68	-1.101
-2146.26	-2.77557	-1977.67	-1.10272
-2164.51	-2.77988	-1997.52	-1.1046
-2185.16	-2.78394	-2016.17	-1.10605
-2208.53	-2.78767	-2036.15	-1.10811
-2228.4	-2.79143	-2058.63	-1.10968
-2247.08	-2.79514	-2079.55	-1.11144
-2264.7	-2.79872	-2099.13	-1.1128
-2283.42	-2.80251	-2117.5	-1.11455
-2304.38	-2.80612	-2135.93	-1.11617
-2324.22	-2.80968	-2155.77	-1.11772
-2344.07	-2.81309	-2176.72	-1.11925
-2363.75	-2.81675	-2197.85	-1.12074
-2385.82	-2.82008	-2217.88	-1.12239
-2406.46	-2.82393	-2236.56	-1.1237
-2425.82	-2.82693	-2256.34	-1.12564
-2445.34	-2.83016	-2278.33	-1.12675
-2465.18	-2.83362	-2298.96	-1.12838
-2485.1	-2.83686	-2316.17	-1.12978
-2504.94	-2.84024	-2336.01	-1.13119
-2524.55	-2.84337	-2355.85	-1.13249
-2544.15	-2.84672	-2373.39	-1.13403
-2565.19	-2.84973	-2394.58	-1.1354
-2584.8	-2.85293	-2415.7	-1.13685
-2605.3	-2.85589	-2435.49	-1.13821
-2625.87	-2.85924	-2456.51	-1.13954
-2645.69	-2.86213	-2477.61	-1.14073
-2663.21	-2.86489	-2497.62	-1.14216
-2681.7	-2.86818	-2516.35	-1.14333
-2702.42	-2.87096	-2534.9	-1.14488
-2723.3	-2.87382	-2557.3	-1.14604
-2744.19	-2.87682	-2578.35	-1.14724
-2763.79	-2.87964	-2596.84	-1.14876
-2783.55	-2.88284	-2617.61	-1.14982
-2803.64	-2.88575	-2636.96	-1.15099
-2822.37	-2.88838	-2656.6	-1.15227
-2840.59	-2.89116	-2677.58	-1.15333
-2861.58	-2.89385	-2697.09	-1.15461
-2881.54	-2.89669	-2717.88	-1.15563
-2901.54	-2.8996	-2738.68	-1.15689
-2923.96	-2.90194	-2755.89	-1.15821
-2943.88	-2.90492	-2772.95	-1.15923
-2962.52	-2.90715	-2793.75	-1.16037
-2982.28	-2.90985	-2814.95	-1.16169
-3000.91	-2.91274	-2835.92	-1.16248
-3021.88	-2.91535	-2855.54	-1.16363
-3044.04	-2.91769	-2873.98	-1.1651
-3062.53	-2.92037	-2896.31	-1.16576
-3081.25	-2.92288	-2917.52	-1.16729
-3101.34	-2.92563	-2937.43	-1.16804
-3119.97	-2.92784	-2958.63	-1.16909
-3140.85	-2.93033	-2977.35	-1.17046
-3161.74	-2.93292	-2995.99	-1.17135
-3180.29	-2.93532	-3014.46	-1.17239
-3201.17	-2.938	-3034.3	-1.17384
-3221.01	-2.93996	-3055.45	-1.17456
-3240.94	-2.94242	-3076.34	-1.17578
-3261.83	-2.94504	-3096.05	-1.17658
-3280.38	-2.9475	-3114.69	-1.17747
-3298.87	-2.94935	-3134.56	-1.17855
-3318.63	-2.95174	-3154.48	-1.17977
-3338.62	-2.95439	-3175.59	-1.18051
-3358.61	-2.9567	-3195.27	-1.18146
-3378.54	-2.95901	-3214.64	-1.18268
-3398.49	-2.96103	-3232.82	-1.18352
-3418.33	-2.96347	-3252.57	-1.18465
-3437.92	-2.96552	-3274.71	-1.18569
-3458.69	-2.96785	-3293.2	-1.18643
-3479.53	-2.97002	-3314.26	-1.18734
-3499.28	-2.97224	-3335.29	-1.18823
-3519.04	-2.97428	-3353.92	-1.18936
-3538.72	-2.9765	-3373.77	-1.19015
-3557.28	-2.97858	-3393.69	-1.19118
-3576.96	-2.98084	-3413.61	-1.19188
-3598.88	-2.98284	-3434.5	-1.1929
-3618.48	-2.9846	-3455.39	-1.19404
-3637.05	-2.98703	-3473.87	-1.1948
-3658.26	-2.98889	-3492.3	-1.19551
-3678.25	-2.99113	-3513.45	-1.19626
-3696.73	-2.99306	-3534.59	-1.19717
-3718.74	-2.99513	-3554.19	-1.19836
-3740.83	-2.9972	-3572.5	-1.19914
-3759.14	-2.99935	-3590.99	-1.19971
-3778.58	-3.00135	-3612.03	-1.20099
-3798.35	-3.00328	-3631.95	-1.20157
-3816.99	-3.00492	-3650.67	-1.20253
-3836.59	-3.00743	-3670.43	-1.20322
-3856.21	-3.00913	-3691.57	-1.20429
-3877.09	-3.01129	-3713.65	-1.20497
-3896.85	-3.01296	-3731.96	-1.20585
-3918.05	-3.01468	-3751.8	-1.20673
-3939.01	-3.01672	-3775.19	-1.20746
-3957.33	-3.01893	-3793.43	-1.20841
-3978.05	-3.02043	-3810.46	-1.20907
-3997.33	-3.02262	-3830.05	-1.21013
-4016.78	-3.02445	-3848.38	-1.21099
-4037.43	-3.02626	-3866.72	-1.21157
-4055.76	-3.02823	-3886.47	-1.21238
-4076.79	-3.02991	-3908.71	-1.21329
-4096.54	-3.03202	-3929.75	-1.21405
-4115.19	-3.03365	-3949.59	-1.21479
-4136.17	-3.03578	-3970.4	-1.21541
-4155.8	-3.03712	-3989.9	-1.21621
-4176.79	-3.03901	-4009.34	-1.21732
-4197.6	-3.04085	-4030.09	-1.21777
-4218.3	-3.04274	-4050.89	-1.21861
-4239.23	-3.04451	-4070.48	-1.21931
-4259.01	-3.04597	-4090.18	-1.22021
-4278.85	-3.04809	-4108.59	-1.22095
-4298.77	-3.04954	-4129.39	-1.22147
-4317.1	-3.05148	-4149.09	-1.22239
-4337.92	-3.05326	-4166.48	-1.22321
-4357.76	-3.05507	-4187.37	-1.22384
-4376.39	-3.05648	-4208.17	-1.22467
-4396.15	-3.05845	-4227.93	-1.22534
-4415.77	-3.0601	-4246.65	-1.22595
-4437.83	-3.06176	-4266.49	-1.22675
-4456.38	-3.06349	-4287.45	-1.2275
-4474.88	-3.06507	-4306.09	-1.22825
-4495.76	-3.06638	-4326.01	-1.22884
-4515.44	-3.06818	-4347.3	-1.22976
-4536.24	-3.0699	-4368.51	-1.23045
-4555.84	-3.07151	-4388.18	-1.23093
-4574.02	-3.07316	-4407.87	-1.23185
-4594.5	-3.07487	-4427.72	-1.2325
-4615.29	-3.07631	-4448.78	-1.23302
-4635.13	-3.07821	-4468.6	-1.23394
-4655.06	-3.07976	-4486.02	-1.23437
-4675.06	-3.08115	-4507.23	-1.23518
-4694.89	-3.08271	-4528.43	-1.23581
-4715.71	-3.08429	-4548.19	-1.2365
-4735.16	-3.08617	-4569.24	-1.23737
-4753.57	-3.08777	-4590.22	-1.23806
-4774.55	-3.08906	-4608.61	-1.23865
-4796.65	-3.09056	-4627.08	-1.23929
-4814.02	-3.09215	-4645.65	-1.24009
-4833.85	-3.09368	-4665.41	-1.24046
-4854.81	-3.09536	-4685.25	-1.24123
-4874.58	-3.09667	-4705.01	-1.24183
-4894.35	-3.09824	-4725.65	-1.24251
-4911.88	-3.09996	-4745.18	-1.24365
-4934.36	-3.1013	-4763.85	-1.24397
-4956.68	-3.10316	-4783.55	-1.24481
-4975.33	-3.10447	-4804.37	-1.2452
-4993.81	-3.10577	-4825.34	-1.24623
-5013.48	-3.10757	-4846.12	-1.24626
-5033.32	-3.10915	-4865.88	-1.24718
-5053.32	-3.1101	-4884.7	-1.24796
-5073.17	-3.11176	-4903.5	-1.24837
-5094.16	-3.11308	-4924.78	-1.2492
-5115.3	-3.11478	-4946.06	-1.24989
-5135.06	-3.1162	-4966.07	-1.25033
-5154.8	-3.11766	-4986.08	-1.2508
-5174.64	-3.11934	-5006	-1.25164
-5194.33	-3.12083	-5025.84	-1.25209
-4977.34	-3.1064	-5045.52	-1.25264
-4959.15	-3.10488	-5064	-1.25332
-4939.53	-3.10334	-5085.06	-1.25428
-4918.57	-3.10166	-5091.93	-1.25514
-4899.93	-3.10037	-5073.36	-1.25453
-4881.7	-3.09869	-5053.19	-1.25416
-4862.42	-3.09726	-5033.19	-1.25356
-4840.32	-3.0957	-5013.49	-1.25285
-4819.21	-3.09422	-4994.85	-1.2521
-4800.49	-3.09257	-4974.86	-1.25158
-4780.86	-3.09097	-4954.93	-1.25112
-4760.12	-3.08962	-4933.82	-1.25035
-4739.31	-3.08762	-4912.87	-1.24988
-4720.81	-3.08609	-4893.41	-1.24917
-4700.96	-3.08456	-4872.6	-1.24825
-4680.09	-3.08337	-4854.36	-1.24789
-4660.58	-3.08125	-4836.14	-1.24727
-4642.17	-3.07989	-4815.09	-1.2466
-4624.73	-3.07851	-4794.12	-1.24588
-4603.53	-3.07665	-4775.73	-1.24542
-4581.29	-3.07531	-4754.67	-1.24473
-4562.72	-3.07334	-4734.7	-1.24381
-4544.16	-3.0719	-4716.05	-1.24328
-4522.01	-3.0706	-4695	-1.24268
-4502.08	-3.06878	-4674.05	-1.24197
-4484.47	-3.06711	-4654.45	-1.24137
-4462.23	-3.06537	-4634.6	-1.2408
-4442.32	-3.06359	-4613.42	-1.23986
-4424.65	-3.06194	-4593.82	-1.23943
-4404.64	-3.06039	-4575.41	-1.23886
-4384.64	-3.05863	-4556.59	-1.23807
-4364.87	-3.05709	-4536.66	-1.23736
-4344.08	-3.05519	-4516.1	-1.23673
-4322	-3.05354	-4495.63	-1.23592
-4302.05	-3.05188	-4475.95	-1.23533
-4283.26	-3.05034	-4456.19	-1.23469
-4262.23	-3.04868	-4436.37	-1.23395
-4242.38	-3.04677	-4416.53	-1.23371
-4222.69	-3.04494	-4395.64	-1.2326
-4201.9	-3.04322	-4374.93	-1.23205
-4182.29	-3.04161	-4356.52	-1.23115
-4161.24	-3.03967	-4337.94	-1.23044
-4141.41	-3.03805	-4318.18	-1.23005
-4122.91	-3.0363	-4297.07	-1.22901
-4104.23	-3.03428	-4275.96	-1.22853
-4084.39	-3.03247	-4256.03	-1.22771
-4062.13	-3.03071	-4236.18	-1.22713
-4042.61	-3.0291	-4216.5	-1.22619
-4025.5	-3.02725	-4196.75	-1.22529
-4004.53	-3.02519	-4175.78	-1.22467
-3983.56	-3.02359	-4154.9	-1.22394
-3962.61	-3.02146	-4135.1	-1.22345
-3941.65	-3.01948	-4117.72	-1.22256
-3924.35	-3.01795	-4099.17	-1.2217
-3904.58	-3.0156	-4077.08	-1.22107
-3883.38	-3.014	-4056.27	-1.22029
-3863.4	-3.0121	-4036.59	-1.21945
-3843.48	-3.01026	-4017.06	-1.21858
-3823.54	-3.00812	-3997.6	-1.21783
-3803.37	-3.00627	-3978	-1.21744
-3784.57	-3.00438	-3959.45	-1.21643
-3764.58	-3.00237	-3939.86	-1.21592
-3744.5	-3.00018	-3919.13	-1.21507
-3724.5	-2.99821	-3899.38	-1.21433
-3703.14	-2.99633	-3879.56	-1.21344
-3683.21	-2.99423	-3859.62	-1.21256
-3664.56	-2.99194	-3839.6	-1.21203
-3645.84	-2.99017	-3819.52	-1.21114
-3624.65	-2.9883	-3798.39	-1.21041
-3604.73	-2.9862	-3777.66	-1.20955
-3584.97	-2.98404	-3758.3	-1.20867
-3565.04	-2.98204	-3738.86	-1.20805
-3546.31	-2.9799	-3719.28	-1.2072
-3525.27	-2.97758	-3700.83	-1.20632
-3504.28	-2.97551	-3680.97	-1.20563
-3484.65	-2.97357	-3659.83	-1.20468
-3465.04	-2.97134	-3638.71	-1.2038
-3444.01	-2.96912	-3616.29	-1.20303
-3425.52	-2.96701	-3597.64	-1.20227
-3405.98	-2.9646	-3580.05	-1.20142
-3385.42	-2.96271	-3560.38	-1.20069
-3366.15	-2.96046	-3540.85	-1.19969
-3345.12	-2.95813	-3520.92	-1.19877
-3324.97	-2.95596	-3501.13	-1.19792
-3304.97	-2.95386	-3481.34	-1.19727
-3285.2	-2.95147	-3460.31	-1.19619
-3265.52	-2.94901	-3440.53	-1.19523
-3245.84	-2.9468	-3422.13	-1.1945
-3226	-2.94424	-3402.54	-1.19342
-3206.14	-2.94207	-3381.66	-1.19279
-3186.38	-2.93963	-3361	-1.19181
-3167.68	-2.93741	-3341.57	-1.191
-3146.71	-2.93499	-3321.9	-1.19008
-3125.79	-2.93277	-3300.76	-1.18914
-3106.12	-2.93015	-3280.84	-1.18809
-3085.35	-2.92771	-3263.5	-1.18728
-3065.42	-2.92524	-3243.9	-1.18642
-3045.58	-2.92298	-3223.24	-1.18509
-3024.79	-2.9206	-3204.67	-1.18443
-3005.27	-2.91788	-3183.63	-1.18323
-2988.38	-2.91526	-3161.41	-1.18242
-2969.1	-2.91307	-3142.9	-1.18136
-2947.03	-2.91005	-3123.3	-1.18061
-2926	-2.90766	-3103.63	-1.1796
-2906.39	-2.9051	-3083.79	-1.17857
-2886.77	-2.90237	-3061.55	-1.1775
-2868.17	-2.89988	-3041.78	-1.17677
-2849.5	-2.89687	-3024.34	-1.17557
-2829.58	-2.89437	-3003.31	-1.17435
-2809.82	-2.89152	-2982.42	-1.17336
-2789.16	-2.88906	-2962.89	-1.17246
-2768.35	-2.88616	-2943.36	-1.1715
-2748.76	-2.88344	-2923.92	-1.17036
-2729.07	-2.88096	-2902.97	-1.1694
-2710.28	-2.87785	-2883.13	-1.16832
-2690.2	-2.87485	-2864.55	-1.16715
-2667.72	-2.87201	-2845.88	-1.16624
-2648.03	-2.8692	-2825.94	-1.16529
-2628.34	-2.86606	-2806.01	-1.16407
-2607.39	-2.86324	-2784.98	-1.16305
-2587.96	-2.8605	-2762.91	-1.1621
-2567.3	-2.85732	-2743.45	-1.16065
-2546.32	-2.85405	-2725.06	-1.15952
-2527.52	-2.85127	-2703.94	-1.15812
-2508.73	-2.84781	-2682.8	-1.15724
-2490	-2.84465	-2662.95	-1.15613
-2470.08	-2.84163	-2644.23	-1.15461
-2449.13	-2.83846	-2625.68	-1.154
-2430.56	-2.83511	-2603.68	-1.15258
-2410.72	-2.83178	-2583.03	-1.15119
-2388.64	-2.82855	-2564.87	-1.15007
-2368.97	-2.82524	-2545.26	-1.14884
-2349.13	-2.82158	-2524.31	-1.14777
-2327.84	-2.81833	-2504.46	-1.14632
-2309.13	-2.81511	-2485.8	-1.14512
-2290.49	-2.8115	-2465.88	-1.14387
-2269.27	-2.80793	-2445.8	-1.14262
-2248.14	-2.80432	-2425.81	-1.14117
-2229.46	-2.80104	-2407.17	-1.13998
-2210.79	-2.7972	-2387.43	-1.13863
-2189.58	-2.79354	-2366.63	-1.13746
-2168.38	-2.78981	-2345.63	-1.13566
-2149.74	-2.78601	-2325.94	-1.13446
-2131.02	-2.78212	-2306.2	-1.13306
-2110.93	-2.77837	-2285.16	-1.13162
-2090.85	-2.77439	-2265.55	-1.13036
-2071.01	-2.77069	-2245.78	-1.12891
-2049.9	-2.76638	-2225.97	-1.12746
-2028.77	-2.76242	-2205.07	-1.12612
-2010.45	-2.75823	-2185.39	-1.12452
-1992.21	-2.75421	-2165.78	-1.12303
-1971.26	-2.75004	-2145.14	-1.12152
-1950.31	-2.74576	-2125.69	-1.1199
-1931.97	-2.74157	-2104.57	-1.1186
-1912.28	-2.73694	-2084.56	-1.1167
-1891.17	-2.73255	-2068.42	-1.11536
-1870.2	-2.72823	-2049.71	-1.11385
-1850.59	-2.72346	-2027.53	-1.1121
-1832.36	-2.71892	-2006.73	-1.11022
-1813.98	-2.71432	-1986.88	-1.10871
-1793.01	-2.70951	-1965.95	-1.10727
-1772.03	-2.7046	-1945.38	-1.1054
-1753.32	-2.69976	-1925.91	-1.10333
-1733.4	-2.69442	-1906.17	-1.10159
-1713.63	-2.68953	-1887.38	-1.09993
-1694.05	-2.68433	-1868.51	-1.09784
-1673.05	-2.67896	-1848.66	-1.09646
-1653.2	-2.67367	-1827.68	-1.09454
-1633.48	-2.66831	-1806.89	-1.0927
-1613.74	-2.66281	-1787.44	-1.09077
-1593.93	-2.65713	-1767.9	-1.08866
-1571.78	-2.6515	-1747.11	-1.08662
-1552.1	-2.6455	-1724.89	-1.08468
-1533.54	-2.63976	-1706.17	-1.0827
-1514.98	-2.63374	-1687.6	-1.08064
-1495.13	-2.62729	-1666.49	-1.07857
-1474.08	-2.62106	-1646.57	-1.07598
-1453.27	-2.61484	-1626.72	-1.07411
-1433.77	-2.60831	-1607.99	-1.07198
-1415.22	-2.60169	-1589.4	-1.06959
-1394.09	-2.59486	-1568.47	-1.06719
-1373.21	-2.58793	-1547.57	-1.06487
-1353.7	-2.58105	-1527.65	-1.06253
-1332.82	-2.57358	-1506.47	-1.06006
-1314.18	-2.56623	-1486.71	-1.05754
-1295.53	-2.55866	-1465.74	-1.05501
-1273.41	-2.55126	-1445.95	-1.05251
-1254.02	-2.54321	-1427.4	-1.0499
-1234.49	-2.53478	-1407.67	-1.04721
-1213.37	-2.52693	-1389.1	-1.04465
-1194.57	-2.5181	-1369.49	-1.04157
-1175.77	-2.50941	-1348.78	-1.03862
-1155.85	-2.5001	-1327.98	-1.03589
-1134.96	-2.49136	-1308.39	-1.03277
-1112.96	-2.4819	-1287.66	-1.02984
-1094.57	-2.47244	-1267.13	-1.02663
-1077.37	-2.46221	-1248.71	-1.02352
-1056.57	-2.45241	-1228.86	-1.02019
-1035.76	-2.44185	-1208.13	-1.01695
-1016.16	-2.43095	-1188.54	-1.0136
-995.361	-2.42033	-1168.71	-1.00962
-974.401	-2.40894	-1148.86	-1.00622
-954.598	-2.39712	-1129.02	-1.00264
-933.672	-2.38519	-1109.18	-0.99864
-915.105	-2.37256	-1089.42	-0.99496
-895.264	-2.36	-1069.74	-0.99074
-874.227	-2.34647	-1048.79	-0.98666
-856.946	-2.33264	-1027.84	-0.98213
-837.177	-2.31855	-1009.43	-0.97802
-815.972	-2.30389	-989.889	-0.97333
-797.181	-2.28873	-968.826	-0.96895
-777.431	-2.27309	-949.981	-0.96414
-756.86	-2.25704	-929.228	-0.95929
-737.487	-2.24036	-907.47	-0.95402
-716.695	-2.22248	-888.924	-0.94856
-695.98	-2.20462	-870.37	-0.94328
-676.603	-2.18591	-850.695	-0.93782
-655.875	-2.16635	-830.684	-0.93161
-633.891	-2.14615	-809.562	-0.92567
-615.498	-2.12507	-788.862	-0.91956
-598.284	-2.10319	-769.092	-0.9132
-577.324	-2.08008	-748.995	-0.90639
-556.206	-2.0561	-729.091	-0.89946
-536.206	-2.03091	-710.53	-0.89234
-516.202	-2.00459	-691.879	-0.88485
-496.44	-1.97733	-670.913	-0.87693
-476.687	-1.94909	-648.994	-0.86919
-457.975	-1.91917	-629.086	-0.8606
-438.128	-1.88809	-610.363	-0.85184
-418.2	-1.85499	-590.833	-0.84244
-398.285	-1.82055	-571.262	-0.83311
-377.32	-1.78446	-551.743	-0.82316
-356.277	-1.74681	-533.317	-0.81252
-336.517	-1.70678	-510.992	-0.80168
-317.904	-1.66439	-488.757	-0.79028
-299.141	-1.61982	-471.475	-0.77838
-278.168	-1.57317	-451.777	-0.7659
-257.435	-1.52372	-430.895	-0.75282
-239.294	-1.47163	-412.424	-0.73915
-219.858	-1.41668	-393.788	-0.72435
-198.821	-1.35761	-372.736	-0.70925
-180.265	-1.29533	-350.578	-0.69366
-161.944	-1.22907	-330.7	-0.67666
-141.065	-1.15858	-312.047	-0.65877
-118.974	-1.08348	-292.353	-0.64041
-98.0135	-1.00332	-271.515	-0.62078
-80.5809	-0.91731	-252.005	-0.59996
-60.6551	-0.82483	-233.84	-0.578
-38.3302	-0.72509	-214.323	-0.55443
-18.9052	-0.6177	-192.16	-0.53008
48.3539	-0.24535	-172.396	-0.50389
60.763	-0.1085	-153.929	-0.47595
80.6801	0.03499	-133.128	-0.44647
100.678	0.18117	-113.845	-0.41541
120.678	0.32882	-93.1278	-0.38231
139.491	0.47448	-72.0822	-0.34654
158.22	0.61458	-52.1564	-0.30833
179.412	0.74768	-33.4357	-0.26761
199.496	0.87169	-13.7351	-0.2235
219.491	0.9861	5.7161	-0.17588
240.382	1.09062	24.0432	-0.1254
259.916	1.18571	43.9843	-0.07276
279.68	1.2731	65.0977	-0.0178
299.496	1.35326	86.0229	0.03881
319.035	1.42576	105.479	0.09603
338.694	1.49292	126.082	0.15358
358.696	1.55427	144.646	0.20969
378.618	1.61129	165.763	0.26321
398.386	1.6638	189.134	0.31418
419.11	1.71228	206.348	0.3617
438.793	1.75744	223.456	0.40534
458.629	1.79961	245.6	0.44565
526.901	1.91179	266.807	0.48343
539.131	1.9446	285.456	0.5177
558.803	1.97572	305.242	0.54957
578.565	2.00484	324.955	0.57837
600.577	2.03286	345.78	0.60513
620.087	2.05945	366.828	0.62943
638.646	2.08463	385.531	0.65211
658.345	2.10852	404.166	0.67302
678.99	2.13135	423.933	0.69242
698.5	2.15306	446.185	0.7106
718.017	2.17374	466.242	0.72745
738.667	2.19365	483.596	0.74328
759.647	2.21295	504.272	0.75811
778.125	2.2315	525.009	0.7721
797.637	2.24902	544.526	0.78534
818.683	2.26595	564.115	0.79803
837.331	2.28198	582.604	0.80959
857.253	2.29798	603.578	0.8207
877.327	2.31318	625.811	0.83147
897.259	2.32736	645.719	0.84137
918.395	2.34192	664.442	0.85115
939.309	2.35549	683.091	0.86038
957.571	2.36845	704.051	0.86899
977.249	2.38109	723.729	0.8773
998.214	2.39349	742.207	0.88533
1017.81	2.40508	763.091	0.89296
1037.33	2.41677	784.058	0.90051
1057.03	2.42808	803.979	0.90751
1078.01	2.43901	823.903	0.91422
1099.12	2.44972	843.669	0.92081
1117.93	2.45989	863.269	0.92704
1136.42	2.4698	881.504	0.93286
1156.25	2.47963	902.237	0.93897
1176.24	2.489	923.372	0.94436
1196.09	2.49815	943.252	0.94975
1216.9	2.50751	964.16	0.95497
1237.55	2.51615	983.847	0.96026
1257.15	2.52432	1002.42	0.96524
1275.77	2.53291	1023.53	0.97005
1295.61	2.54126	1044.49	0.97425
1316.36	2.5491	1061.61	0.97903
1336.99	2.55652	1081.14	0.98312
1357.63	2.56445	1103.07	0.98748
1378.2	2.5717	1122.67	0.99154
1399.02	2.57857	1142.43	0.99562
1418.87	2.58583	1163.4	0.99941
1438.46	2.59286	1182.04	1.00307
1459.26	2.59958	1201.72	1.00674
1479.12	2.60651	1221.16	1.01041
1496.4	2.613	1240.61	1.01359
1516.07	2.61964	1261.26	1.01728
1537.21	2.62578	1279.74	1.02062
1555.93	2.63209	1299.51	1.02396
1574.44	2.63815	1321.51	1.027
1595.43	2.64402	1342.38	1.03015
1615.54	2.65001	1362.27	1.03315
1635.63	2.65574	1382.12	1.03597
1656.82	2.6611	1401.76	1.03899
1675.53	2.66707	1421.44	1.04183
1695.54	2.6722	1441.2	1.0445
1715.47	2.67775	1462.25	1.04723
1733.93	2.68297	1482.08	1.04986
1753.77	2.68825	1500.8	1.05248
1774.75	2.69334	1521.92	1.05521
1796.84	2.69856	1541.93	1.05771
1817.69	2.7034	1560.51	1.06
1835.85	2.70844	1580.22	1.0624
1851.64	2.7129	1601.29	1.06473
1872.61	2.71802	1620.83	1.06716
1894.85	2.72247	1640.69	1.06912
1914.59	2.72723	1661.72	1.07162
1934.44	2.7317	1681.23	1.07379
1952.94	2.73617	1700.77	1.07589
1973.89	2.7406	1720.22	1.07803
1993.64	2.74503	1739.72	1.08035
2014.46	2.74915	1759.41	1.08223
2035.36	2.75348	1779.19	1.08438
2052.71	2.75775	1800.15	1.08626
2072.46	2.76196	1818.71	1.08842
2093.36	2.76616	1838.7	1.09045
2113.22	2.77016	1858.78	1.09211
2134.25	2.77403	1880.05	1.09405
2153.85	2.77802	1902.45	1.09613
2172.41	2.78222	1921.02	1.09768
2193.62	2.78605	1939.67	1.09944
2215.65	2.78962	1958.24	1.10147
2235.04	2.79337	1977.75	1.10317
2253.54	2.79722	1998.47	1.10483
2272.09	2.80077	2019.11	1.10663
2291.69	2.80427	2037.28	1.1085
2312.58	2.80818	2055.69	1.11014
2332.35	2.81152	2076.72	1.11167
2352.03	2.81524	2097.93	1.11323
2372.83	2.81874	2119.05	1.11514
2392.43	2.82214	2140.01	1.11643
2410.92	2.82568	2157.37	1.11807
2430.76	2.82894	2175.94	1.11972
2451.87	2.83204	2196.82	1.12122
2471.71	2.83563	2216.77	1.12288
2490.52	2.83887	2236.82	1.1241
2511.81	2.84205	2256.76	1.12581
2533.08	2.84509	2276.68	1.12711
2551.81	2.84854	2296.61	1.12856
2570.48	2.85158	2316.51	1.13017
2590.57	2.85455	2336.43	1.1315
2611.76	2.85772	2356.28	1.13303
2632.7	2.86085	2378.68	1.13407
2654.86	2.86389	2398.76	1.13586
2673.37	2.86697	2416.05	1.13713
2691.69	2.86983	2436.85	1.1382
2712.57	2.87303	2459	1.13962
2731.29	2.87582	2478.61	1.14102
2751.29	2.87897	2496.95	1.14225
2771.2	2.88176	2516.77	1.14361
2792.33	2.88441	2536.43	1.14463
2812.26	2.88769	2556.93	1.14613
2829.62	2.89025	2577.6	1.14742
2848.14	2.89283	2597.12	1.14878
2871.77	2.89562	2616.55	1.14964
2892.99	2.89839	2637.37	1.15091
2910.28	2.90122	2657.22	1.15263
2931.23	2.90401	2675.86	1.15376
2950.84	2.90647	2695.62	1.15497
2969.25	2.90902	2715.69	1.15601
2990.14	2.91161	2735.76	1.15727
3012.05	2.91426	2755.69	1.15806
3032.91	2.91681	2775.7	1.15942
3052.84	2.91944	2795.62	1.16052
3071.51	2.92196	2815.56	1.16174
3088.78	2.92449	2835.28	1.16302
3109.57	2.92668	2856.1	1.16393
3130.22	2.92953	2875.62	1.16535
3148.47	2.93208	2896.12	1.16617
3169.34	2.93443	2916.83	1.1672
3191.49	2.93704	2934.28	1.1684
3210.06	2.93912	2952.86	1.16949
3228.56	2.94146	2974.86	1.17069
3249.36	2.94391	2995.57	1.17152
3270.22	2.94614	3015	1.17284
3291.1	2.9486	3035.66	1.1737
3309.68	2.95099	3056.55	1.17479
3328.24	2.95339	3075.27	1.17571
3349.34	2.95554	3092.54	1.17679
3369.33	2.95776	3113.43	1.17799
3388.07	2.96036	3133.03	1.17872
3408.16	2.96248	3152.86	1.17996
3429.36	2.96469	3174.14	1.18076
3449.12	2.96708	3194.07	1.18188
3467.72	2.96937	3213.93	1.1826
3488.96	2.97134	3233.84	1.18356
3508.83	2.97347	3253.99	1.18465
3528.43	2.9755	3273.92	1.18573
3549.14	2.97782	3293.62	1.18655
3568.42	2.97993	3315.69	1.18746
3587.71	2.98225	3336.48	1.18843
3608.41	2.98456	3353.61	1.18937
3628.09	2.98633	3373.22	1.19058
3646.66	2.98843	3395.45	1.19127
3666.42	2.99043	3415.37	1.19243
3686.03	2.99246	3435.3	1.19303
3706.85	2.99437	3453.87	1.19392
3727.72	2.99656	3473.52	1.19492
3746.13	2.99854	3496.76	1.19579
3765.81	3.00052	3512.76	1.19674
3786.79	3.00262	3528.84	1.19755
3806.59	3.00451	3552.21	1.19837
3827.47	3.00644	3574.37	1.19939
3848.12	3.00846	3593.01	1.20026
3868.84	3.01083	3611.57	1.20085
3888.36	3.01247	3631.32	1.2019
3905.65	3.01449	3651.31	1.20294
3924.3	3.0163	3673.8	1.20361
3945.25	3.0183	3693.74	1.20456
3966.2	3.02001	3711.25	1.20547
3985.96	3.02198	3731.24	1.20644
4005.73	3.02406	3751.02	1.20693
4026.53	3.02567	3770.62	1.20779
4046.14	3.02762	3791.29	1.20872
4064.86	3.02916	3811.89	1.20965
4086.05	3.03121	3832.47	1.21019
4107.22	3.03308	3852.07	1.21091
4127.2	3.03473	3871.9	1.21195
4145.92	3.03697	3891.75	1.21248
4165.84	3.03849	3911.53	1.21344
4188.25	3.04045	3930.1	1.21406
4209.61	3.04193	3950.8	1.21501
4228.42	3.04398	3972.8	1.21583
4245.7	3.04545	3991.52	1.2166
4266.65	3.04748	4011.52	1.21744
4287.76	3.04884	4031.37	1.21799
4306.57	3.05107	4051.12	1.21899
4326.66	3.05247	4071.04	1.21963
4346.5	3.05427	4089.93	1.22035
4364.9	3.05607	4110.14	1.22095
4384.59	3.05787	4131.39	1.22169
4404.43	3.05921	4151.39	1.22258
4424.19	3.06102	4171.17	1.22345
4445.06	3.06287	4190.86	1.22412
4465.95	3.06453	4210.78	1.22464
4486.85	3.06611	4230.85	1.22548
4506.85	3.06777	4249.73	1.22612
4527.98	3.06927	4269.73	1.22715
4546.46	3.07134	4290.92	1.22795
4566.29	3.07288	4310.76	1.22832
4588.6	3.07446	4331.72	1.22937
4606.11	3.0761	4351.48	1.22985
4624.68	3.07772	4371.18	1.23071
4645.49	3.07929	4391.93	1.23171
4665.1	3.08084	4411.54	1.23212
4687.26	3.08256	4430.07	1.23282
4708.05	3.08392	4448.78	1.23369
4726.37	3.08557	4468.7	1.23403
4746.43	3.08691	4489.67	1.23506
4766.55	3.08882	4512.08	1.23558
4785.12	3.09001	4532.25	1.2362
4803.53	3.09162	4551.06	1.23677
4824.5	3.09309	4569.69	1.23743
4845.46	3.09482	4589.68	1.23827
4866.18	3.09639	4610.87	1.23893
4886.83	3.09821	4630.81	1.23956
4904.02	3.09912	4649.53	1.24019
4923.68	3.10063	4670.57	1.24113
4943.3	3.10256	4690.17	1.24141
4963.24	3.1039	4707.13	1.24204
4983.23	3.10573	4727.86	1.24279
5004.5	3.107	4749.98	1.24348
5026.91	3.10845	4768.59	1.24406
5045.56	3.10978	4788.28	1.24465
5064.38	3.11124	4809.24	1.24549
5083.04	3.11311	4827.96	1.24612
5102.88	3.11441	4847.72	1.24703
5122.82	3.11574	4867.25	1.24716
5143.63	3.11756	4887.97	1.24808
5164.34	3.11884	4909	1.24854
5184.11	3.12031	4928.69	1.24936
5203.88	3.12175	4948.29	1.24985
5223.56	3.12341	4967.99	1.25077
5243.39	3.12445	4987.49	1.25105
5263.4	3.12619	5007.01	1.25168
5283.17	3.12723	5027.74	1.25251
		5046.22	1.25308
		5066.88	1.25379
		5088.67	1.25422

## Sheet: Raw data for Fig 4a
		Solute	Concentration (mg/L)	Volume (L)	Speed (RPM)	Dosage (g/L)	Time (min)
		2,4-D	50	0.1	150 RPM	0.5	120
PH	OD						Concentration (mg/L)			%R
	SET 1		SET 2		SET 3		SET 1	SET 2	SET 3	SET 1	SET 2	SET 3	MEAN	STD DEV
	IOD	FOD	IOD	FOD	IOD	FOD
2	0.343	0.066	0.342	0.071	0.342	0.068	9.62099	10.3801	9.94152	80.758	79.2398	80.117	80.0382	0.622317
4	0.432	0.253	0.435	0.261	0.407	0.239	29.2824	30	29.3612	41.4352	40	41.2776	40.9043	0.642646
6	0.442	0.366	0.435	0.367	0.435	0.363	41.4027	42.1839	41.7241	17.1946	15.6322	16.5517	16.4595	0.641167
8	0.425	0.379	0.418	0.373	0.425	0.375	44.5882	44.6172	44.1176	10.8235	10.7656	11.7647	11.1179	0.457953
10	0.418	0.378	0.42	0.38	0.42	0.382	45.2153	45.2381	45.4762	9.56938	9.52381	9.04762	9.38027	0.235953
12	0.375	0.349	0.36	0.334	0.36	0.336	46.5333	46.3889	46.6667	6.93333	7.22222	6.66667	6.94074	0.226865
				Impact of pH on 2,4-D adsorption

## Sheet: Raw data for Fig 4b
		Solute	Concentration (mg/L)	Volume (L)	Speed (RPM)	pH	Time (min)
		2,4-D	50	0.1	150 RPM	2	120
Dosage (g/L)	OD						Concentration (mg/L)			%R					qe (mg/g)
	SET 1		SET 2		SET 3		SET 1	SET 2	SET 3	SET 1	SET 2	SET 3	MEAN	STD DEV	SET 1	SET 2	SET 3	MEAN	STD DEV
	IOD	FOD	IOD	FOD	IOD	FOD
0.2	0.379	0.224	0.379	0.219	0.379	0.217	29.5515	28.8918	28.628	40.8971	42.2164	42.7441	41.9525	0.77676	102.243	105.541	106.86	104.881	1.9419
0.4	0.379	0.112	0.379	0.12	0.379	0.115	14.7757	15.8311	15.1715	70.4485	68.3377	69.657	69.4811	0.870668	88.0607	85.4222	87.0712	86.8514	1.08833
0.6	0.379	0.066	0.379	0.057	0.379	0.06	8.70712	7.51979	7.91557	82.5858	84.9604	84.1689	83.905	0.987245	68.8215	70.8004	70.1407	69.9208	0.822704
0.8	0.373	0.05	0.373	0.05	0.373	0.045	6.70241	6.70241	6.03217	86.5952	86.5952	87.9357	87.042	0.63191	54.122	54.122	54.9598	54.4013	0.394943
1	0.373	0.029	0.373	0.026	0.373	0.024	3.8874	3.48525	3.21716	92.2252	93.0295	93.5657	92.9401	0.550886	46.1126	46.5147	46.7828	46.4701	0.275443
				Impact of TA-MAC dosage on 2,4-D adsorption

## Sheet: Raw data for Fig 4c
								Solute	Volume (L)	Speed (RPM)	pH	Dosage (g/L)
								2,4-D	0.1	150 RPM	2	0.5
Initial 2,4-D concentration (mg/L)	OD						Concentration (mg/L)			%R					qe (mg/g)
	SET 1		SET 2		SET 3		SET 1	SET 2	SET 3	SET 1	SET 2	SET 3	MEAN	STD DEV	SET 1	SET 2	SET 3	MEAN	STD DEV
	IOD	FOD	IOD	FOD	IOD	FOD
20	0.208	0.033	0.208	0.029	0.208	0.031	3.17308	2.78846	2.98077	84.1346	86.0577	85.0962	85.0962	0.785093	33.6538	34.4231	34.0385	34.0385	0.31404
40	0.29	0.059	0.29	0.061	0.29	0.057	8.13793	8.41379	7.86207	79.6552	78.9655	80.3448	79.6552	0.563101	63.7241	63.1724	64.2759	63.7241	0.45048
60	0.416	0.127	0.416	0.125	0.416	0.126	18.3173	18.0288	18.1731	69.4712	69.9519	69.7115	69.7115	0.196273	83.3654	83.9423	83.6538	83.6539	0.23553
80	0.578	0.213	0.578	0.207	0.578	0.2	29.481	28.6505	27.6817	63.1488	64.1869	65.3979	64.2445	0.919111	101.038	102.699	104.637	102.791	1.47058
100	0.663	0.269	0.663	0.268	0.663	0.26	40.5732	40.4223	39.2157	59.4268	59.5777	60.7843	59.9296	0.607494	118.854	119.155	121.569	119.859	1.21499
							Impact of Initial 2,4-D concentration on 2,4-D adsorption

## Sheet: Raw data for Fig 4d
													Solute	Volume (L)	Speed (RPM)	pH	Dosage (g/L)
													2,4-D	0.1	150 RPM	2	0.5
Initial 2,4-D Concentration (mg/L)
20															40														60														80
Time (min)	OD						Concentration (mg/L)			qe (mg/g)					OD						Concentration (mg/L)			qe (mg/g)					OD						Concentration (mg/L)			qe (mg/g)					OD						Concentration (mg/L)
	Set 1		Set 2		Set 3		Set 1	Set 2	Set 3	Set 1	Set 2	Set 3	Mean	SD	Set 1		Set 2		Set 3		Set 1	Set 2	Set 3	Set 1	Set 2	Set 3			Set 1		Set 2		Set 3		Set 1	Set 2	Set 3	Set 1	Set 2	Set 3			Set 1		Set 2		Set 3		Set 1
	IOD	FOD	IOD	FOD	IOD	FOD									IOD	FOD	IOD	FOD	IOD	FOD							Mean	SD	IOD	FOD	IOD	FOD	IOD	FOD							Mean	SD	IOD	FOD	IOD	FOD	IOD	FOD
5	0.208	0.1	0.208	0.109	0.208	0.107	9.61538	10.4808	10.2885	20.7692	19.0385	19.4231	19.7436	0.74204	0.29	0.18	0.29	0.173	0.29	0.169	24.8276	23.8621	23.3103	30.3448	32.2759	33.3793	32	1.25409	0.416	0.267	0.416	0.252	0.416	0.273	38.5096	36.3462	39.375	42.9808	47.3077	41.25	43.8462	2.54762	0.578	0.4	0.578	0.393	0.578	0.385	55.3633
10		0.077		0.089		0.083	7.40385	8.55769	7.98077	25.1923	22.8846	24.0385	24.0385	0.94211		0.151		0.148		0.142	20.8276	20.4138	19.5862	38.3448	39.1724	40.8276	39.4483	1.03218		0.239		0.219		0.23	34.4712	31.5865	33.1731	51.0577	56.8269	53.6538	53.8462	2.3592		0.353		0.345		0.337	48.8581
15		0.063		0.074		0.07	6.05769	7.11538	6.73077	27.8846	25.7692	26.5385	26.7308	0.87424		0.127		0.131		0.125	17.5172	18.069	17.2414	44.9655	43.8621	45.5172	44.7816	0.68812		0.219		0.203		0.209	31.5865	29.2788	30.1442	56.8269	61.4423	59.7115	59.3269	1.90375		0.319		0.312		0.306	44.1522
20		0.062		0.072		0.068	5.96154	6.92308	6.53846	28.0769	26.1538	26.9231	27.0513	0.79031		0.113		0.118		0.12	15.5862	16.2759	16.5517	48.8276	47.4483	46.8966	47.7241	0.81212		0.193		0.18		0.186	27.8365	25.9615	26.8269	64.3269	68.0769	66.3462	66.25	1.53244		0.297		0.29		0.283	41.1073
25		0.054		0.071		0.062	5.19231	6.82692	5.96154	29.6154	26.3462	28.0769	28.0128	1.33543		0.107		0.105		0.1	14.7586	14.4828	13.7931	50.4828	51.0345	52.4138	51.3103	0.81212		0.188		0.177		0.167	27.1154	25.5288	24.0865	65.7692	68.9423	71.8269	68.8461	2.47398		0.284607		0.275333		0.266059	39.392
30		0.05		0.054		0.055	4.80769	5.19231	5.28846	30.3846	29.6154	29.4231	29.8077	0.41543		0.097		0.098		0.09	13.3793	13.5172	12.4138	53.2414	52.9655	55.1724	53.7931	0.9818		0.17		0.162		0.165	24.5192	23.3654	23.7981	70.9615	73.2692	72.4038	72.2115	0.95187		0.267		0.26		0.253	36.955
40		0.037		0.048		0.041	3.55769	4.61538	3.94231	32.8846	30.7692	32.1154	31.9231	0.87424		0.085		0.086		0.082	11.7241	11.8621	11.3103	56.5517	56.2759	57.3793	56.7356	0.46888		0.154		0.147		0.153	22.2115	21.2019	22.0673	75.5769	77.5962	75.8654	76.3461	0.89169		0.255		0.246		0.237	35.2941
50		0.035		0.04		0.038	3.36538	3.84615	3.65385	33.2692	32.3077	32.6923	32.7564	0.39515		0.075		0.077		0.07	10.3448	10.6207	9.65517	59.3103	58.7586	60.6897	59.5862	0.81212		0.15		0.145		0.139	21.6346	20.9135	20.0481	76.7308	78.1731	79.9038	78.2692	1.29719		0.243		0.236		0.229	33.6332
60		0.033		0.03		0.036	3.17308	2.88462	3.46154	33.6538	34.2308	33.0769	33.6538	0.47106		0.071		0.074		0.069	9.7931	10.2069	9.51724	60.4138	59.5862	60.9655	60.3218	0.56684		0.143		0.139		0.135	20.625	20.0481	19.4712	78.75	79.9038	81.0577	79.9039	0.94211		0.24		0.232		0.224	33.218
90		0.033		0.031		0.028	3.17308	2.98077	2.69231	33.6538	34.0385	34.6154	34.1026	0.39515		0.062		0.061		0.06	8.55172	8.41379	8.27586	62.8966	63.1724	63.4483	63.1724	0.22524		0.13		0.125		0.127	18.75	18.0288	18.3173	82.5	83.9423	83.3654	83.2692	0.59273		0.224		0.219		0.214	31.0035
120		0.033		0.029		0.031	3.17308	2.78846	2.98077	33.6538	34.4231	34.0385	34.0385	0.31404		0.059		0.061		0.057	8.13793	8.41379	7.86207	63.7241	63.1724	64.2759	63.7241	0.45048		0.127		0.125		0.126	18.3173	18.0288	18.1731	83.3654	83.9423	83.6538	83.6539	0.23553		0.213		0.207		0.2	29.481
																											Impact of contact time on 2,4-D adsorption
[truncated: 21 more columns]
